# Supplementary material for: Accessory Genome Dynamics of Local and Global Staphylococcus pseudintermedius Populations
Source: Front Microbiol. 2022 Feb 10;13:798175. doi: 10.3389/fmicb.2022.798175 (PMC8867027; doi:10.3389/fmicb.2022.798175)
Supplement: Supplementary file 1 [file Table_1.xlsx]

## Sheet: Table_S1
Table S1. Accession numbers, genome assembly, MLST, SCCmec type and associated metadata of 171 S. pseudintermedius isolates from New England
Sample Name	BioSample accession	Host	Isolation site	Location	Month of Sampling	MSSP_or_MRSP	No. of contigs	Largest contig	Total length	GC content	N50	No. of predicted genes	SCCmec type	ST	ack	cpn60	fdh	pta	purA	sar	tuf	Reference
1027D_19	SAMN18347631	dog	swab skin	Kennebunk, ME	2019-04-17	MSSP	47	321392	2545157	37.51	140528	2350		2142	3	2	2	1	14	1	1	This paper
1052_18	SAMN12669285	dog	left ear	Stratham, NH	2018-02-01	MSSP	45	422918	2586729	37.61	126718	2408		1415	4	9	2	8	1	1	1	Smith et al. 2020
1144A_18	SAMN12669292	dog	skin	Chelsea, VT	2018-03-01	MSSP	37	342115	2574907	37.41	194698	2366		1416	3	7	2	1	9	1	2	Smith et al. 2020
1225A_18	SAMN12669286	dog	urine	Concord, NH	2018-02-01	MSSP	35	418136	2525032	37.55	141044	2313		515	5	9	2	1	1	1	2	Smith et al. 2020
1226A_18	SAMN12669287	dog	urine	Concord, NH	2018-02-01	MRSP	45	376971	2570037	37.39	115808	2334	IVg	749	1	2	2	1	13	2	2	Smith et al. 2020
1258B_18	SAMN12669288	dog	swab	Bedford, NH	2018-02-01	MRSP	35	521801	2639498	37.38	132191	2443	IVg	1417	1	57	1	32	11	2	2	Smith et al. 2020
1276A_19	SAMN18347620	dog	swab nasal	Belmont, NH	2019-03-05	MSSP	42	261785	2556258	37.49	134048	2361		2132	1	47	4	75?	11	1	2	This paper
1292A_19	SAMN18347624	dog	swab wound	Manchester, NH	2019-03-05	MSSP	49	334561	2496814	37.54	128746	2289		2152	5	7	1	4	13	2	2	This paper
1355C_19	SAMN18347626	dog	swab ear right	Salisbury, NH	2019-03-05	MSSP	57	401004	2596515	37.57	126406	2429		2146	4	3	1	1	8	1	2	This paper
1454B_19	SAMN18347621	dog	swab foot	Chichester, NH	2019-03-05	MRSP	39	477648	2580048	37.46	125190	2396	IVg	1431	1	57	3	32	11	2	2	This paper
1455A_19	SAMN18347622	dog	swab skin	Deerfield, NH	2019-03-05	MSSP	62	301530	2657331	37.48	114492	2495		2133	1	10	1	1	11	1	1	This paper
1485A_18	SAMN12669293	dog	skin	Bedford, NH	2018-03-01	MSSP	46	315094	2562574	37.53	130358	2391		882	12	2	1	1	7	5	2	Smith et al. 2020
1572_18	SAMN12669294	dog	skin	Deerfield, NH	2018-03-01	MRSP	42	423958	2689533	37.3	129626	2499		181	3	11	2	24	20	1	1	Smith et al. 2020
1700_1A_18	SAMN12669295	dog	left ear	Bradford, VT	2018-03-01	MSSP	38	410946	2494365	37.58	148341	2268		1419	4	14	1	1	5	1	2	Smith et al. 2020
18_274A_18	SAMN12669283	dog	skin	Kittery, ME	2018-01-01	MRSP	51	231725	2605774	37.38	123807	2398	V-VII	260	2	7	4	11	6	2	2	Smith et al. 2020
1919A_18	SAMN12669296	dog	abscess	Lee, NH	2018-03-01	MSSP	41	330289	2571023	37.57	136971	2386		1420	4	2	2	1	11	1	1	Smith et al. 2020
1944A_18	SAMN12669297	dog	skin	Salisbury, NH	2018-03-01	MRSP	32	303074	2626732	37.49	172726	2453		1420	4	2	2	1	11	1	1	Smith et al. 2020
1966A_18	SAMN12669298	dog	skin	Poultney, VT	2018-03-01	MSSP	86	212254	2641483	37.32	107254	2424		1421	23	76	2	1	11	39	2	Smith et al. 2020
2208a_18	SAMN12669301	dog	skin	Chichester, NH	2018-04-01	MSSP	44	285292	2574825	37.52	121979	2402		155	2	11	2	1	1	1	2	Smith et al. 2020
2216A_19	SAMN18347628	dog	swab wound	Sunapee, NH	2019-03-27	MSSP	47	250108	2550206	37.5	126976	2347		2143	3	7	5	~1	11	1	2	This paper
2287A_19	SAMN18347625	dog	swab ear	Rollinsford, NH	2019-03-27	MSSP	42	446183	2483611	37.69	176239	2285		1929	1	43	2	1	11	5	1	This paper
2320D_19	SAMN18347627	dog	swab wound	Salisbury, NH	2019-03-27	MSSP	45	274835	2549145	37.57	126525	2354		2159	11	13	1	4	7	1	1	This paper
2322_1E_19	SAMN18347623	dog	swab ear	Littleton, NH	2019-03-27	MRSP	45	334161	2610899	37.33	100270	2377		2137	2	6	2	1	1	5	2	This paper
2437D_18	SAMN12669302	dog	urine	Concord, NH	2018-04-01	MRSP	45	490799	2570170	37.39	116060	2334	IVg	749	1	2	2	1	13	2	2	Smith et al. 2020
2440A_19	SAMN18347633	dog	urine	Ledyard, CT	2019-04-15	MSSP	42	457346	2509939	37.63	135028	2327		2147	4	9	6	1	5	4	1	This paper
2522B_19	SAMN18347632	dog	swab wound	Lebanon, NH	2019-04-15	MSSP	36	381969	2601015	37.36	172847	2338		2138	2	13	2	1	11	2	1	This paper
2564A_18	SAMN12669303	dog	ear	Salisbury, NH	2018-04-01	MSSP	69	299965	2761003	37.31	97204	2597		155	2	11	2	1	1	1	2	Smith et al. 2020
2565f_18	SAMN12669304	dog	left ear	Salisbury, NH	2018-04-01	MRSP	77	249614	2776972	37.28	88202	2612		155	2	11	2	1	1	1	2	Smith et al. 2020
2606A_19	SAMN18347639	dog	swab ear	Salisbury, NH	2019-04-17	MSSP	39	448530	2585319	37.58	283749	2435		625	1	8	2	1	11	1	2	This paper
2614A_19	SAMN18347636	dog	swab wound	Newington, NH	2019-04-17	MSSP	49	273258	2598344	37.39	133651	2425		2134	1	9	1	1	5	1	1	This paper
2676A_18	SAMN12669305	dog	ear	Hyde park, VT	2018-04-01	MSSP	34	514087	2531717	37.62	281364	2383		515	5	9	2	1	1	1	2	Smith et al. 2020
2819B_18	SAMN12669306	dog	ear	Revere, MA	2018-04-01	MRSP	46	344861	2660990	37.37	157561	2494	IVg	869	5	13	4	1	11	2	1	Smith et al. 2020
2905C_19	SAMN18347634	dog	swab skin	Loudon, NH	2019-04-17	MRSP	49	468033	2620436	37.41	138772	2428		1639	4	8	2	1	1	2	2	This paper
2932F_18	SAMN12669308	dog	skin	Chichester, NH	2018-05-01	MSSP	60	347883	2675022	37.49	138405	2553		1425	48	7	1	72	11	1	1	Smith et al. 2020
3001B_19	SAMN18347629	dog	swab ear	Ashland, NH	2019-04-22	MSSP	40	217558	2523648	37.51	124535	2297		2148	4	73	4	1	3	2	2	This paper
3074C_18	SAMN12669309	dog	wound	Plymouth, NH	2018-05-01	MSSP	36	587899	2606794	37.38	135175	2409		1426	6	7	27	20	6	1	2	Smith et al. 2020
3120A_19	SAMN18347630	dog	swab ear	Hyde Park, VT	2019-04-24	MSSP	42	258364	2515118	37.63	111633	2284		2157	10	2	11	1	7	4	2	This paper
3122A_19	SAMN18347635	dog	swab wound	Loudon, NH	2019-04-29	MSSP	55	218493	2637952	37.36	117328	2447		17	1	7	1	1	13	1	1	This paper
3124B_19	SAMN18347638	dog	swab rear	Rollinsford, NH	2019-04-29	MSSP	46	281126	2574394	37.48	91079	2413		241	1	21	4	1	23	1	1	This paper
3125B_19	SAMN18347637	dog	swab wound	Revere, MA	2019-04-24	MSSP	45	599637	2704638	37.25	184057	2533		420	7	10	2	1	11	1	2	This paper
3193B_19	SAMN18347640	dog	swab abcess	Salisbury, NH	2019-04-29	MSSP	40	301429	2483113	37.58	132249	2270		2161	43	24	3	8	5	6	2	This paper
3379A_18	SAMN12669310	dog	ear	Plainfield, NH	2018-05-01	MSSP	36	325448	2550764	37.71	173008	2402		1427	6	2	2	23	11	5	2	Smith et al. 2020
3380A_18	SAMN12669311	dog	left ear	Biddeford, ME	2018-05-01	MSSP	41	373468	2537910	37.55	160336	2343		1428	4	7	2	20	8	1	1	Smith et al. 2020
3425A_18	SAMN12669312	dog	ear	Revere, MA	2018-05-01	MSSP	25	389344	2500101	37.62	278334	2329		1429	1	13	1	1	7	2	1	Smith et al. 2020
3427A_18	SAMN12669313	dog	sinus	Revere, MA	2018-05-01	MSSP	106	217442	2633465	37.45	46957	2437		260	2	7	4	11	6	2	2	Smith et al. 2020
3449B_18	SAMN12669314	dog	skin	Bristol, NH	2018-05-01	MSSP	44	292482	2522677	37.6	124677	2294		1430	4	13	1	1	1	2	2	Smith et al. 2020
3477A_18	SAMN12669315	dog	left ear	N. Swanzey, NH	2018-05-01	MSSP	37	314650	2603530	37.53	179555	2438		820	2	8	2	2	6	1	2	Smith et al. 2020
3518A_18	SAMN12669316	dog	ear	N. Swanzey, NH	2018-05-01	MRSP	27	554287	2577461	37.45	145030	2390	IVg	1431	1	57	3	32	11	2	2	Smith et al. 2020
3539_18	SAMN12669317	dog	ear	Revere, MA	2018-05-01	MSSP	36	408366	2698081	37.46	169513	2545		1441	4	3	2	8	5	1	2	Smith et al. 2020
3579A_18	SAMN12669318	dog	skin	Peterborough, NH	2018-05-01	MSSP	28	479739	2549580	37.56	148997	2338		1432	5	8	1	2	21	2	2	Smith et al. 2020
3659C_19	SAMN18347647	dog	swab wound	Portsmouth, NH	2019-05-16	MSSP	60	455967	2541583	37.48	185358	2313		2153	5	2	1	4	8	4	2	This paper
3694B_19	SAMN18347646	dog	swab right ear	Lynn, MA	2019-05-20	MSSP	48	381110	2549121	37.56	131314	2364		2144	3	7	6	1	9	1	1	This paper
3726A_18	SAMN12669319	dog	left ear	Revere, MA	2018-05-01	MSSP	32	294331	2492104	37.66	182812	2287		1433	3	8	2	1	5	5	2	Smith et al. 2020
3767A_19	SAMN18347642	dog	swab wound	Fryburg, NH	2019-05-20	MRSP	38	475639	2503232	37.64	204382	2287		2149	4	95	2	1	7	17	2	This paper
3846b_18	SAMN12669320	dog	ear	Albion, ME	2018-05-01	MRSP	51	177144	2575081	37.6	109844	2425		1435	6	2	2	1	7	1	2	Smith et al. 2020
3847a_18	SAMN12669321	dog	ear	Oakland, ME	2018-05-01	MRSP	51	461974	2670673	37.3	126348	2460		1436	3	8	1	4	7	10	2	Smith et al. 2020
3867_2B_19	SAMN18347641	dog	swab ear	Chichester, NH	2019-05-21	MSSP	40	299043	2596920	37.46	168462	2404		2139	2	78	2	1	8	1	2	This paper
3964_1b_18	SAMN12669322	dog	swab	Wilton, NH	2018-05-01	MSSP	36	352385	2505140	37.64	156175	2330		978	6	2	2	2	11	1	2	Smith et al. 2020
3976A_19	SAMN18347645	dog	swab wound	Londonderry, NH	2019-05-22	MRSP	47	489489	2716625	37.29	162310	2547		2135	1	2	1	1	11	1	1	This paper
4076_2B_19	SAMN18347644	dog	urine	Jeffersonville, VT	2019-05-28	MSSP	39	510573	2631263	37.4	124670	2453	IVg	1431	1	57	3	32	11	2	2	This paper
4235_19	SAMN18347643	dog	swab skin	Hyde Park, VT	2019-05-31	MSSP	47	280281	2541906	37.58	94467	2376		2145	3	13	2	1	11	2	2	This paper
4278a_18	SAMN12669323	dog	swab left ear	Salisbury, NH	2018-06-01	MSSP	37	413298	2471059	37.58	146665	2260		1437	3	7	6	1	74	2	2	Smith et al. 2020
4310A_19	SAMN18347653	dog	swab ear	Revere, MA	2019-06-03	MRSP	46	290643	2593579	37.41	135775	2407		2154	5	18	2	1	~1	3	2	This paper
4311A_19	SAMN18347655	dog	swab ear	Salisbury, NH	2019-06-03	MRSP	47	201189	2578749	37.44	126077	2376		2150	4	13	2	1	11	2	2	This paper
4393A_19	SAMN18347648	dog	swab ear	Amesbury, NH	2019-06-05	MRSP	40	202289	2521678	37.6	124983	2333		2158	10	2	2	1	7	1	2	This paper
4431_A_19	SAMN18347656	dog	swab ear	Wells, ME	2019-06-14	MRSP	37	267335	2564132	37.5	153798	2355		2155	5	2	2	4	5	1	1	This paper
4442_18	SAMN12669324	cat	neck skin lesion	Poultney, VT	2018-06-01	MSSP	37	419445	2607922	37.5	205176	2451		1439	1	2	2	1	74	4	2	Smith et al. 2020
4445a_18	SAMN12669325	dog	bladderstone	Deerfield, NH	2018-06-01	MSSP	46	546461	2594125	37.45	211756	2346	IVb	1440	2	2	2	1	9	1	1	Smith et al. 2020
4461b_18	SAMN12669326	dog	swab ear	Revere, MA	2018-06-01	MRSP	37	408366	2699918	37.45	169513	2549		1441	4	3	2	8	5	1	2	Smith et al. 2020
4489a_18	SAMN12669327	dog	swab right ear	Salisbury, NH	2018-06-01	MRSP	62	201993	2668576	37.34	119956	2503	V-VII	64	2	7	2	11	5	2	2	Smith et al. 2020
4499A_19	SAMN18347652	dog	swab wound	Merrimack, NH	2019-06-10	MRSP	47	330562	2597722	37.42	128042	2411		45	3	2	2	1	2	1	2	This paper
4512_18	SAMN12669328	dog	swab wound	Manchester, NH	2018-06-01	MSSP	37	320956	2497988	37.64	150107	2312		1442	3	2	6	23	14	5	2	Smith et al. 2020
4514_18	SAMN12669329	dog	swa wound	Manchester, NH	2018-06-01	MRSP	31	499450	2553682	37.54	238070	2376		1443	1	98	2	1	10	1	1	Smith et al. 2020
4529a_18	SAMN12669330	dog	swab urine	Oakland, ME	2018-06-01	MRSP	40	411921	2590076	37.41	174955	2405		1444	2	9	1	22	1	4	2	Smith et al. 2020
4545_18	SAMN12669331	dog	swab right ear	Deerfield, NH	2018-06-01	MSSP	23	463747	2475979	37.71	264140	2298		822	2	9	2	4	5	1	2	Smith et al. 2020
4600_B1_19	SAMN18347654	dog	swab ear right	Revere, MA	2019-06-14	MRSP	33	313017	2508977	37.66	150639	2306		2151	4	13	2	1	1	2	5	This paper
4601A_19	SAMN18347651	dog	swab wound	Manchester, NH	2019-06-12	MRSP	38	325761	2537787	37.56	196212	2344		2140	2	8	2	1	6	1	2	This paper
4638_d1_18	SAMN12669332	dog	swab wound	Revere, MA	2018-06-01	MSSP	25	781068	2460246	37.76	249289	2270		1445	2	9	2	4	59	2	2	Smith et al. 2020
4664_A_19	SAMN18347650	dog	urine	Exeter, NH	2019-06-25	MSSP	36	351536	2572629	37.57	160751	2381		2160	29	3	2	1	11	3	1	This paper
4679a_18	SAMN12669333	dog	culture plate	Charlestown, NH	2018-06-01	MRSP	55	496155	2831720	37.06	107417	2714		155	2	11	2	1	1	1	2	Smith et al. 2020
4683a_18	SAMN12669334	dog	swab skin	Exeter, NH	2018-06-01	MRSP	51	316552	2633266	37.43	133326	2432		1446	4	31	1	1	1	2	2	Smith et al. 2020
4839_B_19	SAMN18347649	dog	urine	Berwick, ME	2019-06-25	MRSP	33	620687	2524143	37.58	212221	2317		1930	1	78	2	1	8	1	2	This paper
4910e_18	SAMN12669335	dog	swab skin	Bristol, NH	2018-07-01	MRSP	54	360575	2806528	37.12	150045	2636		654	5	10	4	1	1	1	2	Smith et al. 2020
4947a_18	SAMN12669336	dog	swab skin	Deerfield, NH	2018-07-01	MSSP	49	462049	2669742	37.38	202212	2489		1447	5	7	28	2	19	5	2	Smith et al. 2020
4969a_18	SAMN12669337	dog	urine	Wilton, NH	2018-07-01	MSSP	50	251737	2679340	37.31	121274	2525		812	1	13	2	1	11	1	2	Smith et al. 2020
4970b_18	SAMN12669338	dog	swab right ear	Plymouth, NH	2018-07-01	MSSP	36	337528	2559827	37.52	182769	2389		1448	12	7	3	1	7	4	2	Smith et al. 2020
5009d_18	SAMN12669339	dog	swab draining tract	Seabrook, NH	2018-07-01	MSSP	41	363695	2534684	37.59	148265	2336		1449	4	7	1	23	1	2	1	Smith et al. 2020
5014b_18	SAMN12669340	dog	swab skin	Bristol, NH	2018-07-01	MSSP	52	206044	2535538	37.57	117451	2339		155	2	11	2	1	1	1	2	Smith et al. 2020
5015b_18	SAMN12669341	dog	urine	Turner, ME	2018-07-01	MSSP	48	278590	2455956	37.64	108783	2254		1450	17	32	2	1	13	4	1	Smith et al. 2020
5019a_18	SAMN12669342	dog	mass at base of tail	Chichester, NH	2018-07-01	MSSP	40	410857	2537683	37.58	131649	2335		1451	6	13	2	4	11	2	2	Smith et al. 2020
5097a_18	SAMN12669343	dog	swab skin	Chichester, NH	2018-07-01	MSSP	31	280826	2440719	37.76	189758	2231		768	5	2	1	1	11	1	2	Smith et al. 2020
5156a_18	SAMN12669344	dog	urine	Poland, ME	2018-07-01	MSSP	25	419968	2520578	37.61	253429	2345		1452	6	2	4	1	7	2	2	Smith et al. 2020
5268a_18	SAMN12669345	dog	swab ear	Revere, MA	2018-07-01	MSSP	42	369059	2559752	37.56	131470	2374		1453	3	13	2	1	14	1	1	Smith et al. 2020
5271a_18	SAMN12669346	dog	swab ear	Lincoln, NH	2018-07-01	MSSP	40	468259	2672728	37.34	140956	2529		1454	5	7	3	1	11	2	2	Smith et al. 2020
5294a_18	SAMN12669347	dog	swab skin	Deerfield, NH	2018-07-01	MSSP	28	417046	2554135	37.56	241960	2373		1455	31	9	1	1	13	5	2	Smith et al. 2020
5327c_18	SAMN12669348	dog	urine	Revere, MA	2018-07-01	MSSP	40	273612	2529721	37.54	101458	2339		241	1	21	4	1	23	1	1	Smith et al. 2020
5387_1a_18	SAMN12669349	cat	urine	Falls Village, CT	2018-07-01	MSSP	40	332367	2554464	37.58	128405	2361		923	29	3	2	1	11	2	1	Smith et al. 2020
5409d_18	SAMN12669350	dog	swab left ear	Chelsea, VT	2018-07-01	MSSP	42	295461	2506714	37.62	135291	2279		1456	6	19	2	4	11	1	2	Smith et al. 2020
5414a_18	SAMN12669351	dog	swab left ear	Kittery, ME	2018-07-01	MSSP	26	490755	2470625	37.62	364766	2261		1457	1	2	3	1	5	2	1	Smith et al. 2020
5522a_18	SAMN12669353	dog	swab ear	Huntington, VT	2018-07-01	MRSP	57	354173	2909984	37.05	96524	2797		181	3	11	2	24	20	1	1	Smith et al. 2020
5557_2b_18	SAMN18347657	dog	swab left ear	Biddeford, ME	2018-07-20	MRSP	61	234663	2564128	37.38	115685	2345	V-VII	64	2	7	2	11	5	2	2	This paper
5590b_18	SAMN12669354	dog	urine	Hyde Park, VT	2018-07-01	MSSP	39	393594	2461227	37.67	169146	2240		1459	4	13	2	8	1	1	1	Smith et al. 2020
5595b_18	SAMN12669355	dog	swab skin	Exeter, NH	2018-07-01	MRSP	43	710147	2695309	37.37	170104	2549	IVg	261	5	7	4	1	11	2	2	Smith et al. 2020
5630b_18	SAMN12669356	dog	swab skin	Bristol, NH	2018-07-01	MSSP	35	500791	2521555	37.58	178228	2304		1460	5	7	7	2	78	41	1	Smith et al. 2020
5656a_18	SAMN12669357	dog	urine	Londonderry, NH	2018-07-01	MSSP	41	503154	2538988	37.46	208929	2314		1461	4	2	2	20	7	2	2	Smith et al. 2020
5731_1a_18	SAMN12669358	dog	swab urine	Wilton, NH	2018-07-01	MSSP	51	251737	2679251	37.32	121274	2525		812	1	13	2	1	11	1	2	Smith et al. 2020
5771a_18	SAMN12669359	dog	swab skin	Exeter, NH	2018-08-01	MRSP	37	301617	2607737	37.44	169920	2413	IVg	727	5	13	2	1	11	1	2	Smith et al. 2020
5834e_18	SAMN12669360	dog	swab right ear	Poultney, VT	2018-08-01	MSSP	44	609889	2597840	37.55	148100	2418		1462	8	9	2	1	11	4	1	Smith et al. 2020
5931h_18	SAMN12669361	dog	swab skin	Revere, MA	2018-08-01	MSSP	38	480677	2594978	37.43	150995	2407		1463	3	26	1	22	14	1	2	Smith et al. 2020
5992_1a_18	SAMN12669362	dog	swab left ear	Chichester, NH	2018-08-01	MSSP	40	472718	2569172	37.55	132215	2375		1464	1	13	2	1	19	1	2	Smith et al. 2020
6014b_18	SAMN12669363	cat	swab right ear	Naples, ME	2018-08-01	MSSP	26	467859	2591606	37.46	228353	2412		1465	2	7	2	1	11	3	2	Smith et al. 2020
6040f_18	SAMN12669364	dog	swab wound	Biddeford, ME	2018-08-01	MRSP	46	232827	2551477	37.58	115426	2356		1466	2	7	2	1	11	1	1	Smith et al. 2020
6042a_18	SAMN12669365	dog	swab left ear	Salisbury, NH	2018-08-01	MSSP	35	475648	2589204	37.44	169180	2394		1467	4	8	1	2	6	1	2	Smith et al. 2020
6082g_18	SAMN12669366	dog	swab urine	Biddeford, ME	2018-08-01	MRSP	48	225816	2574640	37.39	129292	2349	V-VII	64	2	7	2	11	5	2	2	Smith et al. 2020
6208d_18	SAMN12669367	dog	swab nasal	Exeter, NH	2018-08-01	MSSP	41	415143	2595188	37.54	168269	2417		1468	1	24	2	1	7	3	1	Smith et al. 2020
6215a_18	SAMN12669368	dog	swab ear	Epping, NH	2018-08-01	MRSP	41	439429	2646934	37.28	168354	2415	IVg	118	5	13	8	1	11	1	2	Smith et al. 2020
6292c_18	SAMN12669370	dog	swab left ear	Hyde Park, VT	2018-08-01	MSSP	41	613996	2648440	37.36	172331	2472		155	2	11	2	1	1	1	2	Smith et al. 2020
62A_19	SAMN18347619	dog	swab udder right	SoStrafford, VT	2019-01-18	MSSP	38	318127	2576520	37.61	164860	2412		2156	8	6	2	1	8	2	2	This paper
6333d_18	SAMN12669371	dog	swab skin	Turner, ME	2018-08-01	MSSP	45	608363	2585507	37.58	152676	2417		1470	3	2	2	1	7	1	1	Smith et al. 2020
63A_19	SAMN18347618	cat	swab wound	Loudon, NH	2019-01-18	MRSP	52	265899	2720199	37.31	131315	2540		1602	2	11	3	1	11	2	1	This paper
6404a_18	SAMN12669372	dog	swab ear	Revere, MA	2018-08-01	MSSP	41	327975	2597660	37.37	151137	2360		1471	4	8	2	1	25	1	1	Smith et al. 2020
6405a_18	SAMN12669373	dog	swab ear	Revere, MA	2018-08-01	MSSP	35	356474	2669480	37.28	178128	2524		1472	5	19	2	22	11	2	2	Smith et al. 2020
6463d_18	SAMN12669374	dog	swan right ear	Salisbury, NH	2018-08-01	MSSP	33	597025	2470697	37.74	138148	2278		1473	5	7	1	4	8	1	2	Smith et al. 2020
6501_1a_18	SAMN12669375	dog	pustule left front	Bedford, NH	2018-08-01	MSSP	37	310991	2507762	37.6	160747	2291		923	29	3	2	1	11	2	1	Smith et al. 2020
6604b_18	SAMN12669376	dog	swab skin	Salisbury, NH	2018-08-01	MRSP	60	285170	2657908	37.37	126024	2481	V-VII	157	2	11	2	11	5	1	2	Smith et al. 2020
6712a_18	SAMN18347658	dog	swab wound	Sunapee, NH	2018-08-29	MSSP	53	313428	2566103	37.6	141897	2324		1475	4	6	2	1	11	1	2	This paper
6814c_18	SAMN12669377	dog	swab wuond	Bristol, NH	2018-09-01	MSSP	39	261473	2491625	37.61	122973	2272		1476	6	6	1	1	11	1	2	Smith et al. 2020
6858D_18	SAMN18347659	dog	urine	Plainfield, NH	2018-09-05	MSSP	47	234823	2517139	37.54	109662	2293		192	4	13	1	23	1	2	2	This paper
6908a_18	SAMN12669378	dog	swab vulva	Chichester, NH	2018-09-01	MRSP	48	294145	2638082	37.39	135004	2476		45	3	2	2	1	2	1	2	Smith et al. 2020
690B_18	SAMN12669291	dog	ear	Somersworth, NH	2018-02-01	MSSP	39	651855	2636908	37.38	184785	2445		1477	4	13	2	1	7	1	1	Smith et al. 2020
7154a_18	SAMN12669379	dog	swab left ear	Amesbury, MA	2018-09-01	MSSP	43	419051	2786007	37.13	147081	2603		515	5	9	2	1	1	1	2	Smith et al. 2020
7160a_18	SAMN12669380	dog	urine	Fisherville, NH	2018-09-01	MSSP	56	344032	2561063	37.58	168294	2369		1478	3	2	3	4	7	1	2	Smith et al. 2020
7387A_17	SAMN12669248	dog	swab- skin	Epping, NH	2017-10-01	MRSP	42	343244	2624645	37.35	172973	2449		45	3	2	2	1	2	1	2	Smith et al. 2020
7404f_18	SAMN18347660	dog	swab wound	Somersworth, NH	2018-09-20	MRSP	55	347858	2560116	37.53	149447	2348		1479	12	2	2	1	11	1	2	This paper
7464E_17	SAMN12669249	dog	swab- nail	Hyde Park, VT	2017-10-01	MSSP	34	275049	2493348	37.54	161754	2285		1480	4	2	2	1	7	1	2	Smith et al. 2020
7523B_17	SAMN12669250	dog	swab- vagina	Deerfield, NH	2017-10-01	MSSP	41	325083	2592821	37.5	173420	2375		1481	4	6	2	23	3	1	1	Smith et al. 2020
7562A_17	SAMN12669252	dog	swab- abscess	Salisbury, NH	2017-10-01	MSSP	47	384205	2706502	37.29	125724	2574		1483	2	21	4	2	23	1	1	Smith et al. 2020
7568a_18	SAMN12669382	dog	swab skin	Sunapee, NH	2018-09-01	MRSP	49	609134	2720277	37.36	130160	2581		155	2	11	2	1	1	1	2	Smith et al. 2020
7680_17	SAMN12669254	dog	swab	Biddeford, ME	2017-10-01	MRSP	51	237116	2694263	37.33	107091	2514		181	3	11	2	24	20	1	1	Smith et al. 2020
7775A_17	SAMN12669255	dog	swab- ear	Ashland, NH	2017-10-01	MSSP	40	314509	2490832	37.6	112945	2271		1434	2	6	1	1	1	1	2	Smith et al. 2020
7776G_17	SAMN12669256	dog	swab- skin	Chichester, NH	2017-10-01	MRSP	32	499166	2673980	37.32	238178	2519	IV-IVc	1485	2	9	4	1	1	4	2	Smith et al. 2020
7778_18	SAMN12669383	dog	swab wound	Chichester, NH	2018-10-01	MSSP	37	472956	2588542	37.45	162370	2391		1486	4	21	2	1	1	1	2	Smith et al. 2020
7783b_18	SAMN12669384	dog	swab skin	Bristol, NH	2018-10-01	MSSP	48	352245	2515444	37.58	109792	2310		1487	5	2	1	1	11	4	2	Smith et al. 2020
7901a_18	SAMN12669385	dog	swab skin	Plainfield, NH	2018-10-01	MRSP	48	278681	2580607	37.43	143863	2385	V-VII	1488	5	99	2	1	5	1	2	Smith et al. 2020
8004c_18	SAMN12669386	dog	swab skin	Revere, MA	2018-10-01	MSSP	29	297483	2516106	37.53	150909	2317		1489	1	57	1	32	7	2	2	Smith et al. 2020
8049B_17	SAMN12669257	dog	swab- ear	N. Swanzey, NH	2017-10-01	MSSP	39	314650	2602767	37.52	176787	2438		820	2	8	2	2	6	1	2	Smith et al. 2020
8050A_17	SAMN12669258	dog	swab- ear	Hyde Park, VT	2017-10-01	MSSP	39	381396	2645502	37.5	149502	2501		191	2	8	2	2	7	1	2	Smith et al. 2020
8154_17	SAMN12669259	dog	swab	N. Swanzey, NH	2017-10-01	MSSP	42	333901	2613514	37.43	131306	2459		1444	2	9	1	22	1	4	2	Smith et al. 2020
8310_17	SAMN12669260	dog	swab - skin	N. Swanzey, NH	2017-10-01	MSSP	29	451351	2529305	37.54	252171	2336		1490	7	9	3	1	1	1	1	Smith et al. 2020
8349B_17	SAMN12669261	dog	swab- ear	Elkins, NH	2017-10-01	MSSP	39	315155	2606559	37.41	142202	2393		859	4	13	2	1	7	1	2	Smith et al. 2020
8351_17	SAMN12669262	dog	swab- abscess	Amesbury, MA	2017-10-01	MSSP	34	296894	2636579	37.52	184851	2486		474	2	13	2	1	13	1	1	Smith et al. 2020
8352A_17	SAMN12669263	dog	Skin	Northwood, NH	2017-10-01	MSSP	36	288385	2519106	37.55	172975	2343		1491	4	2	2	1	1	1	1	Smith et al. 2020
8388E_17	SAMN12669264	dog	swab- skin	Medford, MA	2017-10-01	MSSP	36	293735	2519196	37.53	150176	2291		434	3	7	2	1	11	1	2	Smith et al. 2020
8389D_17	SAMN12669265	dog	ear	Salisbury, NH	2017-10-01	MSSP	34	324298	2549306	37.51	168537	2366		1492	4	24	3	1	11	4	2	Smith et al. 2020
8391A_17	SAMN12669266	dog	swab- skin	Salisbury, NH	2017-10-01	MRSP	38	306859	2564559	37.52	171964	2384	IVg	1493	49	13	4	1	11	1	2	Smith et al. 2020
8498A_17	SAMN12669267	dog	swab	N. Swanzey, NH	2017-10-01	MSSP	38	315887	2458090	37.66	144908	2248		1494	5	9	2	1	5	1	1	Smith et al. 2020
8508A_17	SAMN12669268	dog	swab-ear	Amesbury, MA	2017-10-01	MSSP	37	477704	2533526	37.56	171375	2345		1495	2	24	2	1	5	1	2	Smith et al. 2020
8633_1B_17	SAMN12669269	dog	ear	Weare, NH	2017-10-01	MRSP	44	285167	2686426	37.28	169184	2538	V-VII	64	2	7	2	11	5	2	2	Smith et al. 2020
8637_1A_17	SAMN12669270	dog	ear	Deerfield, NH	2017-10-01	MRSP	77	172971	2737348	37.34	121083	2593		150	1	10	1	1	1	1	2	Smith et al. 2020
8655A_17	SAMN12669271	dog	swab- ear	Chichester, NH	2017-10-01	MSSP	37	307278	2489753	37.67	192528	2319		1496	1	43	1	73	7	1	2	Smith et al. 2020
8715B_17	SAMN12669272	dog	pustule	Sunapee, NH	2017-10-01	MSSP	50	188008	2605607	37.54	100269	2429		150	1	10	1	1	1	1	2	Smith et al. 2020
8720_A_17	SAMN12669274	dog	swab- skin	Chichester, NH	2017-11-01	MSSP	61	485545	2627270	37.49	100083	2465		1497	7	8	2	4	2	1	1	Smith et al. 2020
8724A_17	SAMN12669273	dog	hair	Acton, ME	2017-10-01	MSSP	39	213316	2501435	37.6	113861	2276		855	4	13	1	23	1	5	2	Smith et al. 2020
8796B_17	SAMN12669275	dog	swab- ear	Canaan, NH	2017-11-01	MSSP	46	362309	2492290	37.59	126573	2262		1498	50	13	1	1	1	2	1	Smith et al. 2020
8978A_17	SAMN12669276	dog	swab- right ear	Poultney, VT	2017-11-01	MSSP	36	272967	2487293	37.68	171385	2232		1499	2	21	1	1	7	1	2	Smith et al. 2020
93A_19	SAMN18347617	dog	swab ear right	Lebanon, NH	2019-01-18	MSSP	45	211251	2546390	37.58	120075	2362		2144	3	7	6	1	9	1	1	This paper
9456A_17	SAMN12669278	cat	urine	Concord, NH	2017-11-01	MSSP	38	359034	2543481	37.54	137849	2354		96	1	19	4	4	13	4	2	Smith et al. 2020
9472a_17	SAMN12669279	dog	swab- ear	Salisbury, NH	2017-12-01	MSSP	32	396462	2565174	37.46	312591	2342		1500	2	24	1	1	11	2	5	Smith et al. 2020
94A_19	SAMN18347616	dog	swab wound	Hyde Park, VT	2019-01-18	MRSP	44	334860	2656023	37.32	142408	2473		551	5	9	2	1	1	1	1	This paper
9583A_17	SAMN12669280	dog	swab- skin	N. Swanzey, NH	2017-12-01	MRSP	44	334537	2677663	37.39	134443	2516	III-IIIa	1501	2	9	2	1	13	2	2	Smith et al. 2020
							No. of contigs	Largest contig	Total length	GC content	N50	No. of predicted genes
					Genome Statistics	Mean:	43	367682	2.5851e+06	37.4866	153670	2395.92
						Median:	41	339822	2.57473e+06	37.51	144386	2382
						Min:	23	172971	2440719	37.05	46957	2231
						Max:	106	781068	2909984	37.76	364766	2797

## Sheet: Table_S2
Table S2. Accession numbers, genome assembly, MLST, SCCmec type and country of the 297 non-New England S. pseudintermedius genomes
Sample Name	NCBI BioSample accession	PATRIC accession	Host	Location	No. of contigs	Largest contig	Total length	GC content	N50	No. of predicted genes	SCCmec type	ST	ack	cpn60	fdh	pta	purA	sar	tuf	Reference	DOI
ERR1430756	SAMEA3710306	NA	human	UK	54	198282	2584409	37.38	99094	2420		155	2	11	2	1	1	1	2	Kronbichler, A., Blane, B., Holmes, M. A., Wagner, J., Parkhill, J., Peacock, S. J., ... & Harrison, E. M. (2019). Nasal carriage of Staphylococcus pseudintermedius in patients with granulomatosis with polyangiitis. Rheumatology, 58(3), 548-550.	https://doi.org/10.1093/rheumatology/key317
ERR1430792	SAMEA3710375	NA	human	UK	34	329097	2679269	37.34	182696	2548		1025	5	2	2	1	6	2	1	Kronbichler, A., Blane, B., Holmes, M. A., Wagner, J., Parkhill, J., Peacock, S. J., ... & Harrison, E. M. (2019). Nasal carriage of Staphylococcus pseudintermedius in patients with granulomatosis with polyangiitis. Rheumatology, 58(3), 548-550.	https://doi.org/10.1093/rheumatology/key317
ERR758366	SAMEA3252850	NA	dog	Sweden	79	290461	2740296	37.35	118486	2620	III-IIIa	71	3	9	1	2	1	2	1	Windahl, U., Ågren, J., Holst, B. S., & Börjesson, S. (2016). Colonization with methicillin-resistant Staphylococcus pseudintermedius in multi-dog households: a longitudinal study using whole genome sequencing. Veterinary microbiology, 189, 8-14.	https://doi.org/10.1016/j.vetmic.2016.04.010
ERR758381	SAMEA3252852	NA	dog	Sweden	87	240523	2660105	37.4	85467	2487	III-IIIa	71	3	9	1	2	1	2	1	Windahl, U., Ågren, J., Holst, B. S., & Börjesson, S. (2016). Colonization with methicillin-resistant Staphylococcus pseudintermedius in multi-dog households: a longitudinal study using whole genome sequencing. Veterinary microbiology, 189, 8-14.	https://doi.org/10.1016/j.vetmic.2016.04.010
ERR758382	SAMEA3252853	NA	dog	Sweden	85	290461	2741229	37.34	86362	2621	III-IIIa	71	3	9	1	2	1	2	1	Windahl, U., Ågren, J., Holst, B. S., & Börjesson, S. (2016). Colonization with methicillin-resistant Staphylococcus pseudintermedius in multi-dog households: a longitudinal study using whole genome sequencing. Veterinary microbiology, 189, 8-14.	https://doi.org/10.1016/j.vetmic.2016.04.010
ERR758383	SAMEA3252854	NA	dog	Sweden	76	310419	2707097	37.36	118413	2555	III-IIIa	71	3	9	1	2	1	2	1	Windahl, U., Ågren, J., Holst, B. S., & Börjesson, S. (2016). Colonization with methicillin-resistant Staphylococcus pseudintermedius in multi-dog households: a longitudinal study using whole genome sequencing. Veterinary microbiology, 189, 8-14.	https://doi.org/10.1016/j.vetmic.2016.04.010
ERR758384	SAMEA3252855	NA	dog	Sweden	89	283965	2742992	37.34	84323	2620	III-IIIa	71	3	9	1	2	1	2	1	Windahl, U., Ågren, J., Holst, B. S., & Börjesson, S. (2016). Colonization with methicillin-resistant Staphylococcus pseudintermedius in multi-dog households: a longitudinal study using whole genome sequencing. Veterinary microbiology, 189, 8-14.	https://doi.org/10.1016/j.vetmic.2016.04.010
ERR758385	SAMEA3252856	NA	dog	Sweden	82	254197	2741242	37.36	85104	2616	III-IIIa	71	3	9	1	2	1	2	1	Windahl, U., Ågren, J., Holst, B. S., & Börjesson, S. (2016). Colonization with methicillin-resistant Staphylococcus pseudintermedius in multi-dog households: a longitudinal study using whole genome sequencing. Veterinary microbiology, 189, 8-14.	https://doi.org/10.1016/j.vetmic.2016.04.010
ERR758386	SAMEA3252857	NA	dog	Sweden	69	330646	2663461	37.39	84603	2496	III-IIIa	71	3	9	1	2	1	2	1	Windahl, U., Ågren, J., Holst, B. S., & Börjesson, S. (2016). Colonization with methicillin-resistant Staphylococcus pseudintermedius in multi-dog households: a longitudinal study using whole genome sequencing. Veterinary microbiology, 189, 8-14.	https://doi.org/10.1016/j.vetmic.2016.04.010
ERR758387	SAMEA3252858	NA	dog	Sweden	112	154120	2739410	37.34	57985	2622	III-IIIa	71	3	9	1	2	1	2	1	Windahl, U., Ågren, J., Holst, B. S., & Börjesson, S. (2016). Colonization with methicillin-resistant Staphylococcus pseudintermedius in multi-dog households: a longitudinal study using whole genome sequencing. Veterinary microbiology, 189, 8-14.	https://doi.org/10.1016/j.vetmic.2016.04.010
ERR758388	SAMEA3252859	NA	dog	Sweden	84	255160	2742329	37.36	118486	2615	III-IIIa	71	3	9	1	2	1	2	1	Windahl, U., Ågren, J., Holst, B. S., & Börjesson, S. (2016). Colonization with methicillin-resistant Staphylococcus pseudintermedius in multi-dog households: a longitudinal study using whole genome sequencing. Veterinary microbiology, 189, 8-14.	https://doi.org/10.1016/j.vetmic.2016.04.010
ERR758389	SAMEA3252860	NA	dog	Sweden	87	284472	2740003	37.36	84402	2617	III-IIIa	71	3	9	1	2	1	2	1	Windahl, U., Ågren, J., Holst, B. S., & Börjesson, S. (2016). Colonization with methicillin-resistant Staphylococcus pseudintermedius in multi-dog households: a longitudinal study using whole genome sequencing. Veterinary microbiology, 189, 8-14.	https://doi.org/10.1016/j.vetmic.2016.04.010
ERR758390	SAMEA3252861	NA	dog	Sweden	80	287439	2736959	37.37	122151	2612	III-IIIa	71	3	9	1	2	1	2	1	Windahl, U., Ågren, J., Holst, B. S., & Börjesson, S. (2016). Colonization with methicillin-resistant Staphylococcus pseudintermedius in multi-dog households: a longitudinal study using whole genome sequencing. Veterinary microbiology, 189, 8-14.	https://doi.org/10.1016/j.vetmic.2016.04.010
ERR758391	SAMEA3252862	NA	dog	Sweden	88	178691	2703675	37.37	82848	2559	III-IIIa	71	3	9	1	2	1	2	1	Windahl, U., Ågren, J., Holst, B. S., & Börjesson, S. (2016). Colonization with methicillin-resistant Staphylococcus pseudintermedius in multi-dog households: a longitudinal study using whole genome sequencing. Veterinary microbiology, 189, 8-14.	https://doi.org/10.1016/j.vetmic.2016.04.010
ERR758392	SAMEA3252863	NA	dog	Sweden	130	142816	2633203	37.52	53345	2463	III-IIIa	71	3	9	1	2	1	2	1	Windahl, U., Ågren, J., Holst, B. S., & Börjesson, S. (2016). Colonization with methicillin-resistant Staphylococcus pseudintermedius in multi-dog households: a longitudinal study using whole genome sequencing. Veterinary microbiology, 189, 8-14.	https://doi.org/10.1016/j.vetmic.2016.04.010
ERR758393	SAMEA3252864	NA	dog	Sweden	115	141999	2688941	37.43	57985	2543	III-IIIa	71	3	9	1	2	1	2	1	Windahl, U., Ågren, J., Holst, B. S., & Börjesson, S. (2016). Colonization with methicillin-resistant Staphylococcus pseudintermedius in multi-dog households: a longitudinal study using whole genome sequencing. Veterinary microbiology, 189, 8-14.	https://doi.org/10.1016/j.vetmic.2016.04.010
ERR758394	SAMEA3252865	NA	dog	Sweden	96	185284	2735714	37.37	77506	2613	III-IIIa	71	3	9	1	2	1	2	1	Windahl, U., Ågren, J., Holst, B. S., & Börjesson, S. (2016). Colonization with methicillin-resistant Staphylococcus pseudintermedius in multi-dog households: a longitudinal study using whole genome sequencing. Veterinary microbiology, 189, 8-14.	https://doi.org/10.1016/j.vetmic.2016.04.010
ERR758395	SAMEA3252866	NA	dog	Sweden	92	229943	2735077	37.38	74319	2611	III-IIIa	71	3	9	1	2	1	2	1	Windahl, U., Ågren, J., Holst, B. S., & Börjesson, S. (2016). Colonization with methicillin-resistant Staphylococcus pseudintermedius in multi-dog households: a longitudinal study using whole genome sequencing. Veterinary microbiology, 189, 8-14.	https://doi.org/10.1016/j.vetmic.2016.04.010
ERR758396	SAMEA3252867	NA	dog	Sweden	77	177583	2662300	37.39	83015	2493	III-IIIa	71	3	9	1	2	1	2	1	Windahl, U., Ågren, J., Holst, B. S., & Börjesson, S. (2016). Colonization with methicillin-resistant Staphylococcus pseudintermedius in multi-dog households: a longitudinal study using whole genome sequencing. Veterinary microbiology, 189, 8-14.	https://doi.org/10.1016/j.vetmic.2016.04.010
ERR758397	SAMEA3252868	NA	dog	Sweden	94	223512	2743817	37.35	66162	2619	III-IIIa	71	3	9	1	2	1	2	1	Windahl, U., Ågren, J., Holst, B. S., & Börjesson, S. (2016). Colonization with methicillin-resistant Staphylococcus pseudintermedius in multi-dog households: a longitudinal study using whole genome sequencing. Veterinary microbiology, 189, 8-14.	https://doi.org/10.1016/j.vetmic.2016.04.010
ERR758398	SAMEA3252869	NA	dog	Sweden	99	194929	2698505	37.4	64183	2548	III-IIIa	71	3	9	1	2	1	2	1	Windahl, U., Ågren, J., Holst, B. S., & Börjesson, S. (2016). Colonization with methicillin-resistant Staphylococcus pseudintermedius in multi-dog households: a longitudinal study using whole genome sequencing. Veterinary microbiology, 189, 8-14.	https://doi.org/10.1016/j.vetmic.2016.04.010
ERR758399	SAMEA3252870	NA	dog	Sweden	85	276923	2698259	37.4	77506	2545	III-IIIa	71	3	9	1	2	1	2	1	Windahl, U., Ågren, J., Holst, B. S., & Börjesson, S. (2016). Colonization with methicillin-resistant Staphylococcus pseudintermedius in multi-dog households: a longitudinal study using whole genome sequencing. Veterinary microbiology, 189, 8-14.	https://doi.org/10.1016/j.vetmic.2016.04.010
ERR758400	SAMEA3252871	NA	dog	Sweden	134	139778	2708160	37.48	40679	2589	III-IIIa	71	3	9	1	2	1	2	1	Windahl, U., Ågren, J., Holst, B. S., & Börjesson, S. (2016). Colonization with methicillin-resistant Staphylococcus pseudintermedius in multi-dog households: a longitudinal study using whole genome sequencing. Veterinary microbiology, 189, 8-14.	https://doi.org/10.1016/j.vetmic.2016.04.010
ERR758401	SAMEA3252872	NA	dog	Sweden	77	310419	2706683	37.36	85105	2554	III-IIIa	71	3	9	1	2	1	2	1	Windahl, U., Ågren, J., Holst, B. S., & Börjesson, S. (2016). Colonization with methicillin-resistant Staphylococcus pseudintermedius in multi-dog households: a longitudinal study using whole genome sequencing. Veterinary microbiology, 189, 8-14.	https://doi.org/10.1016/j.vetmic.2016.04.010
ERR758402	SAMEA3252873	NA	dog	Sweden	101	168943	2699368	37.41	66146	2541	III-IIIa	71	3	9	1	2	1	2	1	Windahl, U., Ågren, J., Holst, B. S., & Börjesson, S. (2016). Colonization with methicillin-resistant Staphylococcus pseudintermedius in multi-dog households: a longitudinal study using whole genome sequencing. Veterinary microbiology, 189, 8-14.	https://doi.org/10.1016/j.vetmic.2016.04.010
ERR758403	SAMEA3252874	NA	dog	Sweden	82	290461	2740096	37.35	105954	2617	III-IIIa	71	3	9	1	2	1	2	1	Windahl, U., Ågren, J., Holst, B. S., & Börjesson, S. (2016). Colonization with methicillin-resistant Staphylococcus pseudintermedius in multi-dog households: a longitudinal study using whole genome sequencing. Veterinary microbiology, 189, 8-14.	https://doi.org/10.1016/j.vetmic.2016.04.010
GCA_004307355.1_ASM430735v1	SAMN10880484	NA	human	Georgia: US	1	2615959	2615959	37.47	2615959	2367		879	8	73	6	8	11	1	1	Little, S. V., Bryan, L. K., Hillhouse, A. E., Konganti, K., & Lawhon, S. D. (2019). Whole-Genome Sequences of Staphylococcus pseudintermedius Isolates from Canine and Human Bacteremia Infections. Microbiology resource announcements, 8(28).	https://dx.doi.org/10.1128%2FMRA.00735-19
GCA_004307375.1_ASM430737v1	SAMN10880482	NA	dog	Texas: US	1	2512363	2512363	37.8	2512363	2267		865	5	6	1	1	11	1	2	Little, S. V., Bryan, L. K., Hillhouse, A. E., Konganti, K., & Lawhon, S. D. (2019). Whole-Genome Sequences of Staphylococcus pseudintermedius Isolates from Canine and Human Bacteremia Infections. Microbiology resource announcements, 8(28).	https://dx.doi.org/10.1128%2FMRA.00735-19
GCA_004307395.1_ASM430739v1	SAMN10880480	NA	dog	Texas: US	1	2584763	2584763	37.67	2584763	2389		856	4	13	1	1	8	1	2	Little, S. V., Bryan, L. K., Hillhouse, A. E., Konganti, K., & Lawhon, S. D. (2019). Whole-Genome Sequences of Staphylococcus pseudintermedius Isolates from Canine and Human Bacteremia Infections. Microbiology resource announcements, 8(28).	https://dx.doi.org/10.1128%2FMRA.00735-19
GCF_000185885.1_ASM18588v1	SAMN02603958	NA	dog	China	1	2617381	2617381	37.53	2617381	2440		308	2	55	3	42	14	2	1	Tse, H., Tsoi, H. W., Leung, S. P., Urquhart, I. J., Lau, S. K., Woo, P. C., & Yuen, K. Y. (2011). Complete genome sequence of the veterinary pathogen Staphylococcus pseudintermedius strain HKU10-03, isolated in a case of canine pyoderma. Journal of bacteriology, 193(7), 1783-1784.	https://doi.org/10.1128/jb.00023-11
GCF_000189495.1_ASM18949v1	SAMN02604167	NA	dog	Edinburgh: UK	1	2572216	2572216	37.65	2572216	2336		25	3	9	2	1	1	1	1	Zakour, N. L. B., Bannoehr, J., van den Broek, A. H., Thoday, K. L., & Fitzgerald, J. R. (2011). Complete genome sequence of the canine pathogen Staphylococcus pseudintermedius.	https://dx.doi.org/10.1128%2FJB.00137-11
GCF_000478385.1	SAMN02471704	NA	dog	Denmark	1	2769458	2769458	37.4	2769458	2674	III-IIIa	71	3	9	1	2	1	2	1	Moodley, A., Riley, M. C., Kania, S. A., & Guardabassi, L. (2013). Genome sequence of Staphylococcus pseudintermedius strain E140, an ST71 European-associated methicillin-resistant isolate. Genome announcements, 1(2).	https://doi.org/10.1128/genomea.00207-12
GCF_001622945.1_ASM162294v1	SAMN03120291	NA	dog	Denmark	26	640248	2477684	37.54	244448	2281		764	5	7	7	2	3	1	1	de Vries, L. E., Hasman, H., Jurado Rabadán, S., & Agersø, Y. (2016). Sequence-based characterization of Tn5801-like genomic islands in tetracycline-resistant Staphylococcus pseudintermedius and other Gram-positive bacteria from humans and animals. Frontiers in microbiology, 7, 576.	https://doi.org/10.3389/fmicb.2016.00576
GCF_001622965.1_ASM162296v1	SAMN03120293	NA	dog	Denmark	39	384909	2560056	37.53	203432	2371		990	1	3	2	20	11	1	1	de Vries, L. E., Hasman, H., Jurado Rabadán, S., & Agersø, Y. (2016). Sequence-based characterization of Tn5801-like genomic islands in tetracycline-resistant Staphylococcus pseudintermedius and other Gram-positive bacteria from humans and animals. Frontiers in microbiology, 7, 576.	https://doi.org/10.3389/fmicb.2016.00576
GCF_001623005.1_ASM162300v1	SAMN03120292	NA	cat	Denmark	50	274040	2517852	37.58	142279	2300		990	1	3	2	20	11	1	1	de Vries, L. E., Hasman, H., Jurado Rabadán, S., & Agersø, Y. (2016). Sequence-based characterization of Tn5801-like genomic islands in tetracycline-resistant Staphylococcus pseudintermedius and other Gram-positive bacteria from humans and animals. Frontiers in microbiology, 7, 576.	https://doi.org/10.3389/fmicb.2016.00576
GCF_001682335.1_ASM168233v1	SAMN05181828	NA	dog	Wisconsin: US	1	2841212	2841212	37.31	2841212	2728	V-VII	84	2	10	2	1	5	1	2	Riley, M. C., Perreten, V., Bemis, D. A., & Kania, S. A. (2016). Complete genome sequences of three important methicillin-resistant clinical isolates of Staphylococcus pseudintermedius. Genome announcements, 4(5).	https://dx.doi.org/10.1128%2FgenomeA.01194-16
GCF_001682435.2_ASM168243v2	SAMN05181827	NA	dog	Tennessee: US	1	2731109	2731109	37.47	2731109	2565	III-IIIa	71	3	9	1	2	1	2	1	Riley, M. C., Perreten, V., Bemis, D. A., & Kania, S. A. (2016). Complete genome sequences of three important methicillin-resistant clinical isolates of Staphylococcus pseudintermedius. Genome announcements, 4(5).	https://dx.doi.org/10.1128%2FgenomeA.01194-16
GCF_001940385.1_ASM194038v1	SAMN03366842	NA	dog	Germany	49	337149	2757000	37.32	151570	2629	III-IIIa	71	3	9	1	2	1	2	1	Perreten, V., Kadlec, K., Schwarz, S., Grönlund Andersson, U., Finn, M., Greko, C., ... & Franco, A. (2010). Clonal spread of methicillin-resistant Staphylococcus pseudintermedius in Europe and North America: an international multicentre study. Journal of Antimicrobial Chemotherapy, 65(6), 1145-1154.	https://doi.org/10.1093/jac/dkq078
GCF_002362305.1_ASM236230v1	SAMN06052361	NA	dog	Sri Lanka	36	488775	2759434	37.17	148617	2582		429	1	7	4	1	13	1	1	Duim, B., Verstappen, K. M., Kalupahana, R. S., Ranathunga, L., Fluit, A. C., & Wagenaar, J. A. (2018). Methicillin-resistant Staphylococcus pseudintermedius among dogs in the description of novel SCCmec variants. Veterinary microbiology, 213, 136-141.	https://doi.org/10.1016/j.vetmic.2017.11.022
GCF_002362325.1_ASM236232v1	SAMN06054118	NA	dog	Sri Lanka	40	327756	2607346	37.43	242196	2425		45	3	2	2	1	2	1	2	Duim, B., Verstappen, K. M., Kalupahana, R. S., Ranathunga, L., Fluit, A. C., & Wagenaar, J. A. (2018). Methicillin-resistant Staphylococcus pseudintermedius among dogs in the description of novel SCCmec variants. Veterinary microbiology, 213, 136-141.	https://doi.org/10.1016/j.vetmic.2017.11.022
GCF_002366355.1_ASM236635v1	SAMN06054137	NA	dog	Sri Lanka	37	351603	2565404	37.47	256499	2359		45	3	2	2	1	2	1	2	Duim, B., Verstappen, K. M., Kalupahana, R. S., Ranathunga, L., Fluit, A. C., & Wagenaar, J. A. (2018). Methicillin-resistant Staphylococcus pseudintermedius among dogs in the description of novel SCCmec variants. Veterinary microbiology, 213, 136-141.	https://doi.org/10.1016/j.vetmic.2017.11.022
GCF_002366365.1_ASM236636v1	SAMN06054138	NA	dog	Sri Lanka	39	618570	2647819	37.36	300789	2442		45	3	2	2	1	2	1	2	Duim, B., Verstappen, K. M., Kalupahana, R. S., Ranathunga, L., Fluit, A. C., & Wagenaar, J. A. (2018). Methicillin-resistant Staphylococcus pseudintermedius among dogs in the description of novel SCCmec variants. Veterinary microbiology, 213, 136-141.	https://doi.org/10.1016/j.vetmic.2017.11.022
GCF_002366375.1_ASM236637v1	SAMN06054139	NA	dog	Sri Lanka	34	581410	2584396	37.44	331881	2379		45	3	2	2	1	2	1	2	Duim, B., Verstappen, K. M., Kalupahana, R. S., Ranathunga, L., Fluit, A. C., & Wagenaar, J. A. (2018). Methicillin-resistant Staphylococcus pseudintermedius among dogs in the description of novel SCCmec variants. Veterinary microbiology, 213, 136-141.	https://doi.org/10.1016/j.vetmic.2017.11.022
GCF_002366395.1_ASM236639v1	SAMN06054140	NA	dog	Sri Lanka	37	351642	2614572	37.42	228389	2432		282	3	2	2	1	2	1	1	Duim, B., Verstappen, K. M., Kalupahana, R. S., Ranathunga, L., Fluit, A. C., & Wagenaar, J. A. (2018). Methicillin-resistant Staphylococcus pseudintermedius among dogs in the description of novel SCCmec variants. Veterinary microbiology, 213, 136-141.	https://doi.org/10.1016/j.vetmic.2017.11.022
GCF_002366435.1_ASM236643v1	SAMN06054141	NA	dog	Sri Lanka	45	373376	2738267	37.33	132146	2576		121	2	9	3	1	1	2	1	Duim, B., Verstappen, K. M., Kalupahana, R. S., Ranathunga, L., Fluit, A. C., & Wagenaar, J. A. (2018). Methicillin-resistant Staphylococcus pseudintermedius among dogs in the description of novel SCCmec variants. Veterinary microbiology, 213, 136-141.	https://doi.org/10.1016/j.vetmic.2017.11.022
GCF_002366445.1_ASM236644v1	SAMN06054142	NA	dog	Sri Lanka	30	440705	2613722	37.35	310171	2418		282	3	2	2	1	2	1	1	Duim, B., Verstappen, K. M., Kalupahana, R. S., Ranathunga, L., Fluit, A. C., & Wagenaar, J. A. (2018). Methicillin-resistant Staphylococcus pseudintermedius among dogs in the description of novel SCCmec variants. Veterinary microbiology, 213, 136-141.	https://doi.org/10.1016/j.vetmic.2017.11.022
GCF_002369795.1_ASM236979v1	SAMN06329885	NA	dog	Sri Lanka	35	468232	2541959	37.53	219635	2346		553	1	37	7	19	47	21	1	Duim, B., Verstappen, K. M., Kalupahana, R. S., Ranathunga, L., Fluit, A. C., & Wagenaar, J. A. (2018). Methicillin-resistant Staphylococcus pseudintermedius among dogs in the description of novel SCCmec variants. Veterinary microbiology, 213, 136-141.	https://doi.org/10.1016/j.vetmic.2017.11.022
GCF_002766935.1_ASM276693v1	SAMN07415006	NA	dog	Netherlands	57	281144	2742800	37.31	110217	2625	III-IIIa	71	3	9	1	2	1	2	1	Wegener, A., Broens, E. M., Zomer, A., Spaninks, M., Wagenaar, J. A., & Duim, B. (2018). Comparative genomics of phenotypic antimicrobial resistances in methicillin-resistant Staphylococcus pseudintermedius of canine origin. Veterinary microbiology, 225, 125-131.	https://doi.org/10.1016/j.vetmic.2018.09.013
GCF_002766945.1_ASM276694v1	SAMN07415007	NA	dog	Netherlands	60	280909	2715468	37.32	131956	2561	III-IIIa	71	3	9	1	2	1	2	1	Wegener, A., Broens, E. M., Zomer, A., Spaninks, M., Wagenaar, J. A., & Duim, B. (2018). Comparative genomics of phenotypic antimicrobial resistances in methicillin-resistant Staphylococcus pseudintermedius of canine origin. Veterinary microbiology, 225, 125-131.	https://doi.org/10.1016/j.vetmic.2018.09.013
GCF_002766955.1_ASM276695v1	SAMN07415008	NA	dog	Netherlands	62	214334	2560222	37.46	125179	2350		45	3	2	2	1	2	1	2	Wegener, A., Broens, E. M., Zomer, A., Spaninks, M., Wagenaar, J. A., & Duim, B. (2018). Comparative genomics of phenotypic antimicrobial resistances in methicillin-resistant Staphylococcus pseudintermedius of canine origin. Veterinary microbiology, 225, 125-131.	https://doi.org/10.1016/j.vetmic.2018.09.013
GCF_002766965.1_ASM276696v1	SAMN07415009	NA	dog	Netherlands	50	281038	2702794	37.35	111097	2564	III-IIIa	71	3	9	1	2	1	2	1	Wegener, A., Broens, E. M., Zomer, A., Spaninks, M., Wagenaar, J. A., & Duim, B. (2018). Comparative genomics of phenotypic antimicrobial resistances in methicillin-resistant Staphylococcus pseudintermedius of canine origin. Veterinary microbiology, 225, 125-131.	https://doi.org/10.1016/j.vetmic.2018.09.013
GCF_002767055.1_ASM276705v1	SAMN07415013	NA	dog	Netherlands	48	446644	2619919	37.4	138057	2445	IVg	261	5	7	4	1	11	2	2	Wegener, A., Broens, E. M., Zomer, A., Spaninks, M., Wagenaar, J. A., & Duim, B. (2018). Comparative genomics of phenotypic antimicrobial resistances in methicillin-resistant Staphylococcus pseudintermedius of canine origin. Veterinary microbiology, 225, 125-131.	https://doi.org/10.1016/j.vetmic.2018.09.013
GCF_002767065.1_ASM276706v1	SAMN07415011	NA	dog	Netherlands	45	440071	2696954	37.41	110935	2566	IVg	265	5	13	4	1	3	1	2	Wegener, A., Broens, E. M., Zomer, A., Spaninks, M., Wagenaar, J. A., & Duim, B. (2018). Comparative genomics of phenotypic antimicrobial resistances in methicillin-resistant Staphylococcus pseudintermedius of canine origin. Veterinary microbiology, 225, 125-131.	https://doi.org/10.1016/j.vetmic.2018.09.013
GCF_002767115.1_ASM276711v1	SAMN07415010	NA	dog	Netherlands	47	332654	2695110	37.33	138706	2561	III-IIIa	71	3	9	1	2	1	2	1	Wegener, A., Broens, E. M., Zomer, A., Spaninks, M., Wagenaar, J. A., & Duim, B. (2018). Comparative genomics of phenotypic antimicrobial resistances in methicillin-resistant Staphylococcus pseudintermedius of canine origin. Veterinary microbiology, 225, 125-131.	https://doi.org/10.1016/j.vetmic.2018.09.013
GCF_002767125.1_ASM276712v1	SAMN07415015	NA	dog	Netherlands	68	235001	2739734	37.3	131043	2613	III-IIIa	71	3	9	1	2	1	2	1	Wegener, A., Broens, E. M., Zomer, A., Spaninks, M., Wagenaar, J. A., & Duim, B. (2018). Comparative genomics of phenotypic antimicrobial resistances in methicillin-resistant Staphylococcus pseudintermedius of canine origin. Veterinary microbiology, 225, 125-131.	https://doi.org/10.1016/j.vetmic.2018.09.013
GCF_002767135.1_ASM276713v1	SAMN07415012	NA	dog	Netherlands	55	280330	2695830	37.32	111317	2551	III-IIIa	71	3	9	1	2	1	2	1	Wegener, A., Broens, E. M., Zomer, A., Spaninks, M., Wagenaar, J. A., & Duim, B. (2018). Comparative genomics of phenotypic antimicrobial resistances in methicillin-resistant Staphylococcus pseudintermedius of canine origin. Veterinary microbiology, 225, 125-131.	https://doi.org/10.1016/j.vetmic.2018.09.013
GCF_002767145.1_ASM276714v1	SAMN07415014	NA	dog	Netherlands	45	332654	2642720	37.37	144494	2477	III-IIIa	71	3	9	1	2	1	2	1	Wegener, A., Broens, E. M., Zomer, A., Spaninks, M., Wagenaar, J. A., & Duim, B. (2018). Comparative genomics of phenotypic antimicrobial resistances in methicillin-resistant Staphylococcus pseudintermedius of canine origin. Veterinary microbiology, 225, 125-131.	https://doi.org/10.1016/j.vetmic.2018.09.013
GCF_002767245.1_ASM276724v1	SAMN07415018	NA	dog	Netherlands	56	413241	2546464	37.46	140560	2355		45	3	2	2	1	2	1	2	Wegener, A., Broens, E. M., Zomer, A., Spaninks, M., Wagenaar, J. A., & Duim, B. (2018). Comparative genomics of phenotypic antimicrobial resistances in methicillin-resistant Staphylococcus pseudintermedius of canine origin. Veterinary microbiology, 225, 125-131.	https://doi.org/10.1016/j.vetmic.2018.09.013
GCF_002767295.1_ASM276729v1	SAMN07415020	NA	dog	Netherlands	59	280332	2771620	37.21	123856	2668	III-IIIa	71	3	9	1	2	1	2	1	Wegener, A., Broens, E. M., Zomer, A., Spaninks, M., Wagenaar, J. A., & Duim, B. (2018). Comparative genomics of phenotypic antimicrobial resistances in methicillin-resistant Staphylococcus pseudintermedius of canine origin. Veterinary microbiology, 225, 125-131.	https://doi.org/10.1016/j.vetmic.2018.09.013
GCF_002767355.1_ASM276735v1	SAMN07415016	NA	dog	Netherlands	46	280332	2736908	37.31	123753	2621	III-IIIa	71	3	9	1	2	1	2	1	Wegener, A., Broens, E. M., Zomer, A., Spaninks, M., Wagenaar, J. A., & Duim, B. (2018). Comparative genomics of phenotypic antimicrobial resistances in methicillin-resistant Staphylococcus pseudintermedius of canine origin. Veterinary microbiology, 225, 125-131.	https://doi.org/10.1016/j.vetmic.2018.09.013
GCF_002767365.1_ASM276736v1	SAMN07415017	NA	dog	Netherlands	52	288637	2548323	37.46	147362	2356		45	3	2	2	1	2	1	2	Wegener, A., Broens, E. M., Zomer, A., Spaninks, M., Wagenaar, J. A., & Duim, B. (2018). Comparative genomics of phenotypic antimicrobial resistances in methicillin-resistant Staphylococcus pseudintermedius of canine origin. Veterinary microbiology, 225, 125-131.	https://doi.org/10.1016/j.vetmic.2018.09.013
GCF_002767375.1_ASM276737v1	SAMN07415019	NA	dog	Netherlands	54	281687	2743712	37.33	101890	2620	III-IIIa	71	3	9	1	2	1	2	1	Wegener, A., Broens, E. M., Zomer, A., Spaninks, M., Wagenaar, J. A., & Duim, B. (2018). Comparative genomics of phenotypic antimicrobial resistances in methicillin-resistant Staphylococcus pseudintermedius of canine origin. Veterinary microbiology, 225, 125-131.	https://doi.org/10.1016/j.vetmic.2018.09.013
GCF_002767445.1_ASM276744v1	SAMN07415023	NA	dog	Netherlands	67	285961	2745182	37.31	123620	2616	III-IIIa	71	3	9	1	2	1	2	1	Wegener, A., Broens, E. M., Zomer, A., Spaninks, M., Wagenaar, J. A., & Duim, B. (2018). Comparative genomics of phenotypic antimicrobial resistances in methicillin-resistant Staphylococcus pseudintermedius of canine origin. Veterinary microbiology, 225, 125-131.	https://doi.org/10.1016/j.vetmic.2018.09.013
GCF_002767475.1_ASM276747v1	SAMN07415021	NA	dog	Netherlands	52	308577	2750237	37.3	131782	2631	III-IIIa	71	3	9	1	2	1	2	1	Wegener, A., Broens, E. M., Zomer, A., Spaninks, M., Wagenaar, J. A., & Duim, B. (2018). Comparative genomics of phenotypic antimicrobial resistances in methicillin-resistant Staphylococcus pseudintermedius of canine origin. Veterinary microbiology, 225, 125-131.	https://doi.org/10.1016/j.vetmic.2018.09.013
GCF_002767485.1_ASM276748v1	SAMN07415022	NA	dog	Netherlands	57	238632	2741410	37.3	139070	2626	III-IIIa	71	3	9	1	2	1	2	1	Wegener, A., Broens, E. M., Zomer, A., Spaninks, M., Wagenaar, J. A., & Duim, B. (2018). Comparative genomics of phenotypic antimicrobial resistances in methicillin-resistant Staphylococcus pseudintermedius of canine origin. Veterinary microbiology, 225, 125-131.	https://doi.org/10.1016/j.vetmic.2018.09.013
GCF_002767495.1_ASM276749v1	SAMN07415024	NA	dog	Netherlands	56	234991	2703288	37.33	139363	2554	III-IIIa	71	3	9	1	2	1	2	1	Wegener, A., Broens, E. M., Zomer, A., Spaninks, M., Wagenaar, J. A., & Duim, B. (2018). Comparative genomics of phenotypic antimicrobial resistances in methicillin-resistant Staphylococcus pseudintermedius of canine origin. Veterinary microbiology, 225, 125-131.	https://doi.org/10.1016/j.vetmic.2018.09.013
GCF_002767575.1_ASM276757v1	SAMN07415025	NA	dog	Netherlands	58	285762	2703723	37.34	96592	2553	III-IIIa	71	3	9	1	2	1	2	1	Wegener, A., Broens, E. M., Zomer, A., Spaninks, M., Wagenaar, J. A., & Duim, B. (2018). Comparative genomics of phenotypic antimicrobial resistances in methicillin-resistant Staphylococcus pseudintermedius of canine origin. Veterinary microbiology, 225, 125-131.	https://doi.org/10.1016/j.vetmic.2018.09.013
GCF_002767605.1_ASM276760v1	SAMN07415027	NA	dog	Netherlands	62	253998	2593244	37.44	134810	2428		45	3	2	2	1	2	1	2	Wegener, A., Broens, E. M., Zomer, A., Spaninks, M., Wagenaar, J. A., & Duim, B. (2018). Comparative genomics of phenotypic antimicrobial resistances in methicillin-resistant Staphylococcus pseudintermedius of canine origin. Veterinary microbiology, 225, 125-131.	https://doi.org/10.1016/j.vetmic.2018.09.013
GCF_002767615.1_ASM276761v1	SAMN07415028	NA	dog	Netherlands	45	446195	2590850	37.45	133078	2407	IVg	261	5	7	4	1	11	2	2	Wegener, A., Broens, E. M., Zomer, A., Spaninks, M., Wagenaar, J. A., & Duim, B. (2018). Comparative genomics of phenotypic antimicrobial resistances in methicillin-resistant Staphylococcus pseudintermedius of canine origin. Veterinary microbiology, 225, 125-131.	https://doi.org/10.1016/j.vetmic.2018.09.013
GCF_002767625.1_ASM276762v1	SAMN07415026	NA	dog	Netherlands	41	446714	2586098	37.43	169181	2412	IVg	334	5	7	4	1	11	2	1	Wegener, A., Broens, E. M., Zomer, A., Spaninks, M., Wagenaar, J. A., & Duim, B. (2018). Comparative genomics of phenotypic antimicrobial resistances in methicillin-resistant Staphylococcus pseudintermedius of canine origin. Veterinary microbiology, 225, 125-131.	https://doi.org/10.1016/j.vetmic.2018.09.013
GCF_002767695.1_ASM276769v1	SAMN07415029	NA	dog	Netherlands	58	291573	2518682	37.5	166168	2330		45	3	2	2	1	2	1	2	Wegener, A., Broens, E. M., Zomer, A., Spaninks, M., Wagenaar, J. A., & Duim, B. (2018). Comparative genomics of phenotypic antimicrobial resistances in methicillin-resistant Staphylococcus pseudintermedius of canine origin. Veterinary microbiology, 225, 125-131.	https://doi.org/10.1016/j.vetmic.2018.09.013
GCF_002767705.1_ASM276770v1	SAMN07415030	NA	dog	Netherlands	46	281546	2676244	37.35	110924	2542	III-IIIa	71	3	9	1	2	1	2	1	Wegener, A., Broens, E. M., Zomer, A., Spaninks, M., Wagenaar, J. A., & Duim, B. (2018). Comparative genomics of phenotypic antimicrobial resistances in methicillin-resistant Staphylococcus pseudintermedius of canine origin. Veterinary microbiology, 225, 125-131.	https://doi.org/10.1016/j.vetmic.2018.09.013
GCF_002767765.1_ASM276776v1	SAMN07415034	NA	dog	Netherlands	62	381471	2595425	37.52	121449	2404	IVg	336	5	18	2	1	11	2	2	Wegener, A., Broens, E. M., Zomer, A., Spaninks, M., Wagenaar, J. A., & Duim, B. (2018). Comparative genomics of phenotypic antimicrobial resistances in methicillin-resistant Staphylococcus pseudintermedius of canine origin. Veterinary microbiology, 225, 125-131.	https://doi.org/10.1016/j.vetmic.2018.09.013
GCF_002767795.1_ASM276779v1	SAMN07415031	NA	dog	Netherlands	43	603883	2625483	37.44	163752	2470	IVg	258	5	13	4	1	11	2	2	Wegener, A., Broens, E. M., Zomer, A., Spaninks, M., Wagenaar, J. A., & Duim, B. (2018). Comparative genomics of phenotypic antimicrobial resistances in methicillin-resistant Staphylococcus pseudintermedius of canine origin. Veterinary microbiology, 225, 125-131.	https://doi.org/10.1016/j.vetmic.2018.09.013
GCF_002767805.1_ASM276780v1	SAMN07415032	NA	dog	Netherlands	63	439540	2655612	37.44	135123	2518	IVg	258	5	13	4	1	11	2	2	Wegener, A., Broens, E. M., Zomer, A., Spaninks, M., Wagenaar, J. A., & Duim, B. (2018). Comparative genomics of phenotypic antimicrobial resistances in methicillin-resistant Staphylococcus pseudintermedius of canine origin. Veterinary microbiology, 225, 125-131.	https://doi.org/10.1016/j.vetmic.2018.09.013
GCF_002767815.1_ASM276781v1	SAMN07415033	NA	dog	Netherlands	46	343256	2649597	37.41	140516	2486	IVg	261	5	7	4	1	11	2	2	Wegener, A., Broens, E. M., Zomer, A., Spaninks, M., Wagenaar, J. A., & Duim, B. (2018). Comparative genomics of phenotypic antimicrobial resistances in methicillin-resistant Staphylococcus pseudintermedius of canine origin. Veterinary microbiology, 225, 125-131.	https://doi.org/10.1016/j.vetmic.2018.09.013
GCF_002767885.1_ASM276788v1	SAMN07415035	NA	dog	Netherlands	64	301546	2748516	37.32	132179	2623	III-IIIa	71	3	9	1	2	1	2	1	Wegener, A., Broens, E. M., Zomer, A., Spaninks, M., Wagenaar, J. A., & Duim, B. (2018). Comparative genomics of phenotypic antimicrobial resistances in methicillin-resistant Staphylococcus pseudintermedius of canine origin. Veterinary microbiology, 225, 125-131.	https://doi.org/10.1016/j.vetmic.2018.09.013
GCF_002767915.1_ASM276791v1	SAMN07415037	NA	dog	Netherlands	66	237513	2772895	37.31	123773	2671	III-IIIa	71	3	9	1	2	1	2	1	Wegener, A., Broens, E. M., Zomer, A., Spaninks, M., Wagenaar, J. A., & Duim, B. (2018). Comparative genomics of phenotypic antimicrobial resistances in methicillin-resistant Staphylococcus pseudintermedius of canine origin. Veterinary microbiology, 225, 125-131.	https://doi.org/10.1016/j.vetmic.2018.09.013
GCF_002767925.1_ASM276792v1	SAMN07415036	NA	dog	Netherlands	56	307354	2720052	37.32	137537	2594	III-IIIa	71	3	9	1	2	1	2	1	Wegener, A., Broens, E. M., Zomer, A., Spaninks, M., Wagenaar, J. A., & Duim, B. (2018). Comparative genomics of phenotypic antimicrobial resistances in methicillin-resistant Staphylococcus pseudintermedius of canine origin. Veterinary microbiology, 225, 125-131.	https://doi.org/10.1016/j.vetmic.2018.09.013
GCF_002767945.1_ASM276794v1	SAMN07415038	NA	dog	Netherlands	44	483052	2632102	37.37	169506	2473	IVg	307	5	7	2	1	11	2	2	Wegener, A., Broens, E. M., Zomer, A., Spaninks, M., Wagenaar, J. A., & Duim, B. (2018). Comparative genomics of phenotypic antimicrobial resistances in methicillin-resistant Staphylococcus pseudintermedius of canine origin. Veterinary microbiology, 225, 125-131.	https://doi.org/10.1016/j.vetmic.2018.09.013
GCF_002767985.1_ASM276798v1	SAMN07415039	NA	dog	Netherlands	32	392185	2573140	37.49	170218	2400	IVg	350	5	13	11	1	11	2	2	Wegener, A., Broens, E. M., Zomer, A., Spaninks, M., Wagenaar, J. A., & Duim, B. (2018). Comparative genomics of phenotypic antimicrobial resistances in methicillin-resistant Staphylococcus pseudintermedius of canine origin. Veterinary microbiology, 225, 125-131.	https://doi.org/10.1016/j.vetmic.2018.09.013
GCF_002768035.1_ASM276803v1	SAMN07415040	NA	dog	Netherlands	64	281144	2758025	37.32	123825	2643	III-IIIa	71	3	9	1	2	1	2	1	Wegener, A., Broens, E. M., Zomer, A., Spaninks, M., Wagenaar, J. A., & Duim, B. (2018). Comparative genomics of phenotypic antimicrobial resistances in methicillin-resistant Staphylococcus pseudintermedius of canine origin. Veterinary microbiology, 225, 125-131.	https://doi.org/10.1016/j.vetmic.2018.09.013
GCF_002768045.1_ASM276804v1	SAMN07415042	NA	dog	Netherlands	35	391257	2568366	37.48	170267	2401	IVg	350	5	13	11	1	11	2	2	Wegener, A., Broens, E. M., Zomer, A., Spaninks, M., Wagenaar, J. A., & Duim, B. (2018). Comparative genomics of phenotypic antimicrobial resistances in methicillin-resistant Staphylococcus pseudintermedius of canine origin. Veterinary microbiology, 225, 125-131.	https://doi.org/10.1016/j.vetmic.2018.09.013
GCF_002768095.1_ASM276809v1	SAMN07415041	NA	dog	Netherlands	47	602438	2580763	37.46	164094	2413	IVg	258	5	13	4	1	11	2	2	Wegener, A., Broens, E. M., Zomer, A., Spaninks, M., Wagenaar, J. A., & Duim, B. (2018). Comparative genomics of phenotypic antimicrobial resistances in methicillin-resistant Staphylococcus pseudintermedius of canine origin. Veterinary microbiology, 225, 125-131.	https://doi.org/10.1016/j.vetmic.2018.09.013
GCF_002768105.1_ASM276810v1	SAMN07415043	NA	dog	Netherlands	56	432311	2638128	37.4	131069	2489	IVg	258	5	13	4	1	11	2	2	Wegener, A., Broens, E. M., Zomer, A., Spaninks, M., Wagenaar, J. A., & Duim, B. (2018). Comparative genomics of phenotypic antimicrobial resistances in methicillin-resistant Staphylococcus pseudintermedius of canine origin. Veterinary microbiology, 225, 125-131.	https://doi.org/10.1016/j.vetmic.2018.09.013
GCF_002768155.1_ASM276815v1	SAMN07415046	NA	dog	Netherlands	44	446942	2619763	37.37	164295	2429	IVg	342	5	7	4	1	11	1	2	Wegener, A., Broens, E. M., Zomer, A., Spaninks, M., Wagenaar, J. A., & Duim, B. (2018). Comparative genomics of phenotypic antimicrobial resistances in methicillin-resistant Staphylococcus pseudintermedius of canine origin. Veterinary microbiology, 225, 125-131.	https://doi.org/10.1016/j.vetmic.2018.09.013
GCF_002768205.1_ASM276820v1	SAMN07415044	NA	dog	Netherlands	51	280827	2771064	37.28	123791	2670	III-IIIa	71	3	9	1	2	1	2	1	Wegener, A., Broens, E. M., Zomer, A., Spaninks, M., Wagenaar, J. A., & Duim, B. (2018). Comparative genomics of phenotypic antimicrobial resistances in methicillin-resistant Staphylococcus pseudintermedius of canine origin. Veterinary microbiology, 225, 125-131.	https://doi.org/10.1016/j.vetmic.2018.09.013
GCF_002768215.1_ASM276821v1	SAMN07415045	NA	dog	Netherlands	52	438452	2591302	37.43	146149	2422	IVg	258	5	13	4	1	11	2	2	Wegener, A., Broens, E. M., Zomer, A., Spaninks, M., Wagenaar, J. A., & Duim, B. (2018). Comparative genomics of phenotypic antimicrobial resistances in methicillin-resistant Staphylococcus pseudintermedius of canine origin. Veterinary microbiology, 225, 125-131.	https://doi.org/10.1016/j.vetmic.2018.09.013
GCF_002768225.1_ASM276822v1	SAMN07415047	NA	dog	Netherlands	58	232903	2539963	37.44	159742	2353		45	3	2	2	1	2	1	2	Wegener, A., Broens, E. M., Zomer, A., Spaninks, M., Wagenaar, J. A., & Duim, B. (2018). Comparative genomics of phenotypic antimicrobial resistances in methicillin-resistant Staphylococcus pseudintermedius of canine origin. Veterinary microbiology, 225, 125-131.	https://doi.org/10.1016/j.vetmic.2018.09.013
GCF_002768275.1_ASM276827v1	SAMN07415048	NA	dog	Netherlands	65	276083	2694302	37.41	123952	2574		277	5	13	4	1	11	1	2	Wegener, A., Broens, E. M., Zomer, A., Spaninks, M., Wagenaar, J. A., & Duim, B. (2018). Comparative genomics of phenotypic antimicrobial resistances in methicillin-resistant Staphylococcus pseudintermedius of canine origin. Veterinary microbiology, 225, 125-131.	https://doi.org/10.1016/j.vetmic.2018.09.013
GCF_002768335.1_ASM276833v1	SAMN07415049	NA	dog	Netherlands	52	214368	2578966	37.46	105747	2396	IVg	346	5	18	4	1	11	1	2	Wegener, A., Broens, E. M., Zomer, A., Spaninks, M., Wagenaar, J. A., & Duim, B. (2018). Comparative genomics of phenotypic antimicrobial resistances in methicillin-resistant Staphylococcus pseudintermedius of canine origin. Veterinary microbiology, 225, 125-131.	https://doi.org/10.1016/j.vetmic.2018.09.013
GCF_002768345.1_ASM276834v1	SAMN07415050	NA	dog	Netherlands	56	239616	2596156	37.47	129328	2404	IVg	261	5	7	4	1	11	2	2	Wegener, A., Broens, E. M., Zomer, A., Spaninks, M., Wagenaar, J. A., & Duim, B. (2018). Comparative genomics of phenotypic antimicrobial resistances in methicillin-resistant Staphylococcus pseudintermedius of canine origin. Veterinary microbiology, 225, 125-131.	https://doi.org/10.1016/j.vetmic.2018.09.013
GCF_002768355.1_ASM276835v1	SAMN07415051	NA	dog	Netherlands	53	260028	2722485	37.27	154992	2599	IVg	312	1	13	4	1	11	2	2	Wegener, A., Broens, E. M., Zomer, A., Spaninks, M., Wagenaar, J. A., & Duim, B. (2018). Comparative genomics of phenotypic antimicrobial resistances in methicillin-resistant Staphylococcus pseudintermedius of canine origin. Veterinary microbiology, 225, 125-131.	https://doi.org/10.1016/j.vetmic.2018.09.013
GCF_002768365.1_ASM276836v1	SAMN07415052	NA	dog	Netherlands	45	482988	2635193	37.4	158669	2478	IVg	258	5	13	4	1	11	2	2	Wegener, A., Broens, E. M., Zomer, A., Spaninks, M., Wagenaar, J. A., & Duim, B. (2018). Comparative genomics of phenotypic antimicrobial resistances in methicillin-resistant Staphylococcus pseudintermedius of canine origin. Veterinary microbiology, 225, 125-131.	https://doi.org/10.1016/j.vetmic.2018.09.013
GCF_002768435.1_ASM276843v1	SAMN07415053	NA	dog	Netherlands	49	402839	2680965	37.46	161576	2547	IVg	265	5	13	4	1	3	1	2	Wegener, A., Broens, E. M., Zomer, A., Spaninks, M., Wagenaar, J. A., & Duim, B. (2018). Comparative genomics of phenotypic antimicrobial resistances in methicillin-resistant Staphylococcus pseudintermedius of canine origin. Veterinary microbiology, 225, 125-131.	https://doi.org/10.1016/j.vetmic.2018.09.013
GCF_002768455.1_ASM276845v1	SAMN07415055	NA	dog	Netherlands	73	270653	2607049	37.39	109332	2437		45	3	2	2	1	2	1	2	Wegener, A., Broens, E. M., Zomer, A., Spaninks, M., Wagenaar, J. A., & Duim, B. (2018). Comparative genomics of phenotypic antimicrobial resistances in methicillin-resistant Staphylococcus pseudintermedius of canine origin. Veterinary microbiology, 225, 125-131.	https://doi.org/10.1016/j.vetmic.2018.09.013
GCF_002768475.1_ASM276847v1	SAMN07415054	NA	dog	Netherlands	58	281144	2707511	37.34	95081	2567	III-IIIa	71	3	9	1	2	1	2	1	Wegener, A., Broens, E. M., Zomer, A., Spaninks, M., Wagenaar, J. A., & Duim, B. (2018). Comparative genomics of phenotypic antimicrobial resistances in methicillin-resistant Staphylococcus pseudintermedius of canine origin. Veterinary microbiology, 225, 125-131.	https://doi.org/10.1016/j.vetmic.2018.09.013
GCF_002847165.1_ASM284716v1	SAMN08193255	NA	dog	Botswana	80	232339	2485892	37.61	82834	2258		888	27	7	2	1	11	24	2	Abouelkhair, M. A., Thompson, R., Riley, M. C., Bemis, D. A., & Kania, S. A. (2018). Complete Genome Sequences of Three Staphylococcus pseudintermedius Strains Isolated from Botswana. Genome announcements, 6(10).	https://dx.doi.org/10.1128%2FgenomeA.01599-17
GCF_002847175.1_ASM284717v1	SAMN08193256	NA	dog	Botswana	65	220057	2540569	37.51	95403	2327		889	27	8	11	1	54	1	2	Abouelkhair, M. A., Thompson, R., Riley, M. C., Bemis, D. A., & Kania, S. A. (2018). Complete Genome Sequences of Three Staphylococcus pseudintermedius Strains Isolated from Botswana. Genome announcements, 6(10).	https://dx.doi.org/10.1128%2FgenomeA.01599-17
GCF_002922545.1_ASM292254v1	SAMN08028736	NA	dog	Washington: US	43	287786	2744531	37.34	131121	2624	III-IIIa	71	3	9	1	2	1	2	1	Shah, D. H., Jones, L. P., Paul, N., & Davis, M. A. (2018). Draft Genome Sequences of 12 Clinical and Environmental Methicillin-Resistant Staphylococcus pseudintermedius Strains Isolated from a Veterinary Teaching Hospital in Washington State. Genome announcements, 6(15).	https://doi.org/10.1128/genomea.00290-18
GCF_002922555.1_ASM292255v1	SAMN08028820	NA	dog	Washington: US	38	304848	2637262	37.38	153836	2492		45	3	2	2	1	2	1	2	Shah, D. H., Jones, L. P., Paul, N., & Davis, M. A. (2018). Draft Genome Sequences of 12 Clinical and Environmental Methicillin-Resistant Staphylococcus pseudintermedius Strains Isolated from a Veterinary Teaching Hospital in Washington State. Genome announcements, 6(15).	https://doi.org/10.1128/genomea.00290-18
GCF_002922565.1_ASM292256v1	SAMN08028732	NA	dog	Washington: US	52	287803	2711488	37.36	133420	2571	III-IIIa	71	3	9	1	2	1	2	1	Shah, D. H., Jones, L. P., Paul, N., & Davis, M. A. (2018). Draft Genome Sequences of 12 Clinical and Environmental Methicillin-Resistant Staphylococcus pseudintermedius Strains Isolated from a Veterinary Teaching Hospital in Washington State. Genome announcements, 6(15).	https://doi.org/10.1128/genomea.00290-18
GCF_002922575.1_ASM292257v1	SAMN08028731	NA	dog	Washington: US	38	306790	2618619	37.36	134914	2458		64	2	7	2	11	5	2	2	Shah, D. H., Jones, L. P., Paul, N., & Davis, M. A. (2018). Draft Genome Sequences of 12 Clinical and Environmental Methicillin-Resistant Staphylococcus pseudintermedius Strains Isolated from a Veterinary Teaching Hospital in Washington State. Genome announcements, 6(15).	https://doi.org/10.1128/genomea.00290-18
GCF_002922625.1_ASM292262v1	SAMN08028740	NA	dog	Washington: US	51	298559	2671076	37.39	118523	2510	V-VII	84	2	10	2	1	5	1	2	Shah, D. H., Jones, L. P., Paul, N., & Davis, M. A. (2018). Draft Genome Sequences of 12 Clinical and Environmental Methicillin-Resistant Staphylococcus pseudintermedius Strains Isolated from a Veterinary Teaching Hospital in Washington State. Genome announcements, 6(15).	https://doi.org/10.1128/genomea.00290-18
GCF_002922635.1_ASM292263v1	SAMN08028739	NA	dog	Washington: US	37	371970	2695563	37.35	133419	2552	III-IIIa	71	3	9	1	2	1	2	1	Shah, D. H., Jones, L. P., Paul, N., & Davis, M. A. (2018). Draft Genome Sequences of 12 Clinical and Environmental Methicillin-Resistant Staphylococcus pseudintermedius Strains Isolated from a Veterinary Teaching Hospital in Washington State. Genome announcements, 6(15).	https://doi.org/10.1128/genomea.00290-18
GCF_002922645.1_ASM292264v1	SAMN08028738	NA	dog	Washington: US	42	281062	2662315	37.39	151204	2495	III-IIIa	71	3	9	1	2	1	2	1	Shah, D. H., Jones, L. P., Paul, N., & Davis, M. A. (2018). Draft Genome Sequences of 12 Clinical and Environmental Methicillin-Resistant Staphylococcus pseudintermedius Strains Isolated from a Veterinary Teaching Hospital in Washington State. Genome announcements, 6(15).	https://doi.org/10.1128/genomea.00290-18
GCF_002922675.1_ASM292267v1	SAMN08028756	NA	dog	Washington: US	39	304880	2640001	37.38	154751	2492		45	3	2	2	1	2	1	2	Shah, D. H., Jones, L. P., Paul, N., & Davis, M. A. (2018). Draft Genome Sequences of 12 Clinical and Environmental Methicillin-Resistant Staphylococcus pseudintermedius Strains Isolated from a Veterinary Teaching Hospital in Washington State. Genome announcements, 6(15).	https://doi.org/10.1128/genomea.00290-18
GCF_002922705.1_ASM292270v1	SAMN08028737	NA	dog	Washington: US	42	370085	2745474	37.34	133290	2623	III-IIIa	71	3	9	1	2	1	2	1	Shah, D. H., Jones, L. P., Paul, N., & Davis, M. A. (2018). Draft Genome Sequences of 12 Clinical and Environmental Methicillin-Resistant Staphylococcus pseudintermedius Strains Isolated from a Veterinary Teaching Hospital in Washington State. Genome announcements, 6(15).	https://doi.org/10.1128/genomea.00290-18
GCF_002976235.1_ASM297623v1	SAMN08475772	NA	dog	Washington: US	46	272692	2737904	37.2	133401	2565		930	2	81	3	1	1	2	1	Shah, D. H., Jones, L. P., Paul, N., & Davis, M. A. (2018). Draft Genome Sequences of 12 Clinical and Environmental Methicillin-Resistant Staphylococcus pseudintermedius Strains Isolated from a Veterinary Teaching Hospital in Washington State. Genome announcements, 6(15).	https://doi.org/10.1128/genomea.00290-18
GCF_002976255.1_ASM297625v1	SAMN08475775	NA	dog	Washington: US	45	236254	2634738	37.39	156632	2484		45	3	2	2	1	2	1	2	Shah, D. H., Jones, L. P., Paul, N., & Davis, M. A. (2018). Draft Genome Sequences of 12 Clinical and Environmental Methicillin-Resistant Staphylococcus pseudintermedius Strains Isolated from a Veterinary Teaching Hospital in Washington State. Genome announcements, 6(15).	https://doi.org/10.1128/genomea.00290-18
GCF_002976305.1_ASM297630v1	SAMN08475774	NA	dog	Washington: US	43	380881	2660157	37.27	134451	2430		924	1	11	4	1	20	1	1	Shah, D. H., Jones, L. P., Paul, N., & Davis, M. A. (2018). Draft Genome Sequences of 12 Clinical and Environmental Methicillin-Resistant Staphylococcus pseudintermedius Strains Isolated from a Veterinary Teaching Hospital in Washington State. Genome announcements, 6(15).	https://doi.org/10.1128/genomea.00290-18
GCF_003185305.1_ASM318530v1	SAMN08741536	NA	dog	Australia	169	111502	2564604	37.35	46848	2345		45	3	2	2	1	2	1	2	Worthing, K. A., Abraham, S., Coombs, G. W., Pang, S., Saputra, S., Jordan, D., ... & Norris, J. M. (2018). Clonal diversity and geographic distribution of methicillin-resistant Staphylococcus pseudintermedius from Australian animals: discovery of novel sequence types. Veterinary microbiology, 213, 58-65.	https://doi.org/10.1016/j.vetmic.2017.11.018
GCF_003185325.1_ASM318532v1	SAMN08741562	NA	dog	Australia	106	178920	2601370	37.19	73082	2411	V-VII	547	5	19	4	1	1	4	2	Worthing, K. A., Abraham, S., Coombs, G. W., Pang, S., Saputra, S., Jordan, D., ... & Norris, J. M. (2018). Clonal diversity and geographic distribution of methicillin-resistant Staphylococcus pseudintermedius from Australian animals: discovery of novel sequence types. Veterinary microbiology, 213, 58-65.	https://doi.org/10.1016/j.vetmic.2017.11.018
GCF_003185365.1_ASM318536v1	SAMN08741539	NA	dog	Australia	140	266268	2721341	37.27	52206	2557		496	2	9	4	1	1	2	1	Worthing, K. A., Abraham, S., Coombs, G. W., Pang, S., Saputra, S., Jordan, D., ... & Norris, J. M. (2018). Clonal diversity and geographic distribution of methicillin-resistant Staphylococcus pseudintermedius from Australian animals: discovery of novel sequence types. Veterinary microbiology, 213, 58-65.	https://doi.org/10.1016/j.vetmic.2017.11.018
GCF_003185385.1_ASM318538v1	SAMN08741559	NA	dog	Australia	149	185333	2660605	37.37	45900	2502	V-VII	501	8	43	2	1	7	1	2	Worthing, K. A., Abraham, S., Coombs, G. W., Pang, S., Saputra, S., Jordan, D., ... & Norris, J. M. (2018). Clonal diversity and geographic distribution of methicillin-resistant Staphylococcus pseudintermedius from Australian animals: discovery of novel sequence types. Veterinary microbiology, 213, 58-65.	https://doi.org/10.1016/j.vetmic.2017.11.018
GCF_003337115.1_ASM333711v1	SAMN06018805	NA	dog	Texas: US	27	400846	2529284	37.58	205062	2333		718	3	13	2	2	1	1	1	unpublished	unpublished
GCF_003383635.1_ASM338363v1	SAMN09708412	NA	dog	Australia	73	196031	2607011	37.35	101897	2436	V-VII	64	2	7	2	11	5	2	2	Worthing, K. A., Abraham, S., Coombs, G. W., Pang, S., Saputra, S., Jordan, D., ... & Norris, J. M. (2018). Clonal diversity and geographic distribution of methicillin-resistant Staphylococcus pseudintermedius from Australian animals: Discovery of novel sequence types. Veterinary microbiology, 213, 58-65.	https://doi.org/10.1016/j.vetmic.2017.11.018
GCF_003383655.1_ASM338365v1	SAMN09708411	NA	dog	Australia	57	195816	2609510	37.36	123495	2440	V-VII	64	2	7	2	11	5	2	2	Worthing, K. A., Abraham, S., Coombs, G. W., Pang, S., Saputra, S., Jordan, D., ... & Norris, J. M. (2018). Clonal diversity and geographic distribution of methicillin-resistant Staphylococcus pseudintermedius from Australian animals: Discovery of novel sequence types. Veterinary microbiology, 213, 58-65.	https://doi.org/10.1016/j.vetmic.2017.11.018
GCF_003383685.1_ASM338368v1	SAMN09708409	NA	dog	Australia	61	195872	2607374	37.37	115657	2434	V-VII	64	2	7	2	11	5	2	2	Worthing, K. A., Abraham, S., Coombs, G. W., Pang, S., Saputra, S., Jordan, D., ... & Norris, J. M. (2018). Clonal diversity and geographic distribution of methicillin-resistant Staphylococcus pseudintermedius from Australian animals: Discovery of novel sequence types. Veterinary microbiology, 213, 58-65.	https://doi.org/10.1016/j.vetmic.2017.11.018
GCF_003383735.1_ASM338373v1	SAMN09708404	NA	dog	Australia	166	227255	2708147	37.16	47017	2539		751	1	75	4	1	1	2	5	Worthing, K. A., Abraham, S., Coombs, G. W., Pang, S., Saputra, S., Jordan, D., ... & Norris, J. M. (2018). Clonal diversity and geographic distribution of methicillin-resistant Staphylococcus pseudintermedius from Australian animals: Discovery of novel sequence types. Veterinary microbiology, 213, 58-65.	https://doi.org/10.1016/j.vetmic.2017.11.018
GCF_003383805.1_ASM338380v1	SAMN09708398	NA	dog	Australia	159	198623	2640873	37.16	61635	2398	V-VII	525	1	24	2	1	1	2	1	Worthing, K. A., Abraham, S., Coombs, G. W., Pang, S., Saputra, S., Jordan, D., ... & Norris, J. M. (2018). Clonal diversity and geographic distribution of methicillin-resistant Staphylococcus pseudintermedius from Australian animals: Discovery of novel sequence types. Veterinary microbiology, 213, 58-65.	https://doi.org/10.1016/j.vetmic.2017.11.018
GCF_003383815.1_ASM338381v1	SAMN09708397	NA	dog	Australia	193	141270	2611491	37.49	36579	2409	V-VII	64	2	7	2	11	5	2	2	Worthing, K. A., Abraham, S., Coombs, G. W., Pang, S., Saputra, S., Jordan, D., ... & Norris, J. M. (2018). Clonal diversity and geographic distribution of methicillin-resistant Staphylococcus pseudintermedius from Australian animals: Discovery of novel sequence types. Veterinary microbiology, 213, 58-65.	https://doi.org/10.1016/j.vetmic.2017.11.018
GCF_003383915.1_ASM338391v1	SAMN09708406	NA	dog	Australia	97	263401	2575750	37.37	87748	2338	IVg	749	1	2	2	1	13	2	2	Worthing, K. A., Abraham, S., Coombs, G. W., Pang, S., Saputra, S., Jordan, D., ... & Norris, J. M. (2018). Clonal diversity and geographic distribution of methicillin-resistant Staphylococcus pseudintermedius from Australian animals: Discovery of novel sequence types. Veterinary microbiology, 213, 58-65.	https://doi.org/10.1016/j.vetmic.2017.11.018
GCF_003383925.1_ASM338392v1	SAMN09708405	NA	dog	Australia	67	244610	2666417	37.29	110366	2498		496	2	9	4	1	1	2	1	Worthing, K. A., Abraham, S., Coombs, G. W., Pang, S., Saputra, S., Jordan, D., ... & Norris, J. M. (2018). Clonal diversity and geographic distribution of methicillin-resistant Staphylococcus pseudintermedius from Australian animals: Discovery of novel sequence types. Veterinary microbiology, 213, 58-65.	https://doi.org/10.1016/j.vetmic.2017.11.018
GCF_003383995.1_ASM338399v1	SAMN09708399	NA	dog	Australia	119	172670	2710867	37.41	90666	2557		68	1	10	1	4	1	1	1	Worthing, K. A., Abraham, S., Coombs, G. W., Pang, S., Saputra, S., Jordan, D., ... & Norris, J. M. (2018). Clonal diversity and geographic distribution of methicillin-resistant Staphylococcus pseudintermedius from Australian animals: Discovery of novel sequence types. Veterinary microbiology, 213, 58-65.	https://doi.org/10.1016/j.vetmic.2017.11.018
GCF_003627735.1_ASM362773v1	SAMN10142584	NA	dog	Spain	1	2717621	2717621	37.5	2717621	2533	III-IIIa	71	3	9	1	2	1	2	1	unpublished	unpublished
GCF_004001305.1_ASM400130v1	SAMD00154384	NA	dog	Japan	1	2509706	2509706	37.77	2509706	2280		2141	2	9	2	1	1	1	1	Youn, J. H., Moodley, A., Park, Y. H., & Sugimoto, C. (2013). Genome sequence of methicillin-resistant Staphylococcus pseudintermedius sequence type 233 (ST233) strain K7, of human origin. Genome announcements, 1(3).	https://dx.doi.org/10.1128%2FgenomeA.00310-13
GCF_004166335.1_ASM416633v1	SAMN09258687	NA	dog	New Zealand	38	549426	2617017	37.37	158437	2414	IVg	749	1	2	2	1	13	2	2	Nisa S, Bercker C, Midwinter AC, Bruce I, Graham CF, Venter P, Bell A, French NP, Benschop J, Bailey KM, Wilkinson DA. Combining MALDI-TOF and genomics in the study of methicillin resistant and multidrug resistant Staphylococcus pseudintermedius in New Zealand. Sci Rep. 2019 Feb 4;9(1):1271. doi: 10.1038/s41598-018-37503-9. PMID: 30718644; PMCID: PMC6361924.	https://doi.org/10.1038/s41598-018-37503-9
GCF_004166345.1_ASM416634v1	SAMN09258688	NA	dog	New Zealand	46	511738	2610783	37.35	126510	2414	IVg	749	1	2	2	1	13	2	2	Nisa S, Bercker C, Midwinter AC, Bruce I, Graham CF, Venter P, Bell A, French NP, Benschop J, Bailey KM, Wilkinson DA. Combining MALDI-TOF and genomics in the study of methicillin resistant and multidrug resistant Staphylococcus pseudintermedius in New Zealand. Sci Rep. 2019 Feb 4;9(1):1271. doi: 10.1038/s41598-018-37503-9. PMID: 30718644; PMCID: PMC6361924.	https://doi.org/10.1038/s41598-018-37503-9
GCF_004166355.1_ASM416635v1	SAMN09258691	NA	dog	New Zealand	54	435085	2793012	37.22	117384	2655		496	2	9	4	1	1	2	1	Nisa S, Bercker C, Midwinter AC, Bruce I, Graham CF, Venter P, Bell A, French NP, Benschop J, Bailey KM, Wilkinson DA. Combining MALDI-TOF and genomics in the study of methicillin resistant and multidrug resistant Staphylococcus pseudintermedius in New Zealand. Sci Rep. 2019 Feb 4;9(1):1271. doi: 10.1038/s41598-018-37503-9. PMID: 30718644; PMCID: PMC6361924.	https://doi.org/10.1038/s41598-018-37503-9
GCF_004166375.1_ASM416637v1	SAMN09258689	NA	dog	New Zealand	55	238846	2753488	37.25	140168	2601	III-IIIa	71	3	9	1	2	1	2	1	Nisa S, Bercker C, Midwinter AC, Bruce I, Graham CF, Venter P, Bell A, French NP, Benschop J, Bailey KM, Wilkinson DA. Combining MALDI-TOF and genomics in the study of methicillin resistant and multidrug resistant Staphylococcus pseudintermedius in New Zealand. Sci Rep. 2019 Feb 4;9(1):1271. doi: 10.1038/s41598-018-37503-9. PMID: 30718644; PMCID: PMC6361924.	https://doi.org/10.1038/s41598-018-37503-9
GCF_004166385.1_ASM416638v1	SAMN09258693	NA	dog	New Zealand	52	296854	2741891	37.27	123580	2582		496	2	9	4	1	1	2	1	Nisa S, Bercker C, Midwinter AC, Bruce I, Graham CF, Venter P, Bell A, French NP, Benschop J, Bailey KM, Wilkinson DA. Combining MALDI-TOF and genomics in the study of methicillin resistant and multidrug resistant Staphylococcus pseudintermedius in New Zealand. Sci Rep. 2019 Feb 4;9(1):1271. doi: 10.1038/s41598-018-37503-9. PMID: 30718644; PMCID: PMC6361924.	https://doi.org/10.1038/s41598-018-37503-9
GCF_004166435.1_ASM416643v1	SAMN09258686	NA	dog	New Zealand	51	484231	2631826	37.39	137251	2439	V-VII	84	2	10	2	1	5	1	2	Nisa S, Bercker C, Midwinter AC, Bruce I, Graham CF, Venter P, Bell A, French NP, Benschop J, Bailey KM, Wilkinson DA. Combining MALDI-TOF and genomics in the study of methicillin resistant and multidrug resistant Staphylococcus pseudintermedius in New Zealand. Sci Rep. 2019 Feb 4;9(1):1271. doi: 10.1038/s41598-018-37503-9. PMID: 30718644; PMCID: PMC6361924.	https://doi.org/10.1038/s41598-018-37503-9
GCF_004166445.1_ASM416644v1	SAMN09258685	NA	dog	New Zealand	50	281892	2754648	37.25	143042	2602	III-IIIa	71	3	9	1	2	1	2	1	Nisa S, Bercker C, Midwinter AC, Bruce I, Graham CF, Venter P, Bell A, French NP, Benschop J, Bailey KM, Wilkinson DA. Combining MALDI-TOF and genomics in the study of methicillin resistant and multidrug resistant Staphylococcus pseudintermedius in New Zealand. Sci Rep. 2019 Feb 4;9(1):1271. doi: 10.1038/s41598-018-37503-9. PMID: 30718644; PMCID: PMC6361924.	https://doi.org/10.1038/s41598-018-37503-9
GCF_004166455.1_ASM416645v1	SAMN09258683	NA	dog	New Zealand	72	403889	2639257	37.43	109186	2466	IVg	498	1	13	1	1	11	2	2	Nisa S, Bercker C, Midwinter AC, Bruce I, Graham CF, Venter P, Bell A, French NP, Benschop J, Bailey KM, Wilkinson DA. Combining MALDI-TOF and genomics in the study of methicillin resistant and multidrug resistant Staphylococcus pseudintermedius in New Zealand. Sci Rep. 2019 Feb 4;9(1):1271. doi: 10.1038/s41598-018-37503-9. PMID: 30718644; PMCID: PMC6361924.	https://doi.org/10.1038/s41598-018-37503-9
GCF_004166465.1_ASM416646v1	SAMN09258682	NA	dog	New Zealand	50	225838	2630707	37.41	115723	2448	V-VII	64	2	7	2	11	5	2	2	Nisa S, Bercker C, Midwinter AC, Bruce I, Graham CF, Venter P, Bell A, French NP, Benschop J, Bailey KM, Wilkinson DA. Combining MALDI-TOF and genomics in the study of methicillin resistant and multidrug resistant Staphylococcus pseudintermedius in New Zealand. Sci Rep. 2019 Feb 4;9(1):1271. doi: 10.1038/s41598-018-37503-9. PMID: 30718644; PMCID: PMC6361924.	https://doi.org/10.1038/s41598-018-37503-9
GCF_004166495.1_ASM416649v1	SAMN09258681	NA	dog	New Zealand	46	303693	2612625	37.43	144671	2423		1173	6	10	2	1	11	2	1	Nisa S, Bercker C, Midwinter AC, Bruce I, Graham CF, Venter P, Bell A, French NP, Benschop J, Bailey KM, Wilkinson DA. Combining MALDI-TOF and genomics in the study of methicillin resistant and multidrug resistant Staphylococcus pseudintermedius in New Zealand. Sci Rep. 2019 Feb 4;9(1):1271. doi: 10.1038/s41598-018-37503-9. PMID: 30718644; PMCID: PMC6361924.	https://doi.org/10.1038/s41598-018-37503-9
GCF_004166535.1_ASM416653v1	SAMN09258680	NA	dog	New Zealand	48	333898	2630713	37.39	137253	2442	V-VII	84	2	10	2	1	5	1	2	Nisa S, Bercker C, Midwinter AC, Bruce I, Graham CF, Venter P, Bell A, French NP, Benschop J, Bailey KM, Wilkinson DA. Combining MALDI-TOF and genomics in the study of methicillin resistant and multidrug resistant Staphylococcus pseudintermedius in New Zealand. Sci Rep. 2019 Feb 4;9(1):1271. doi: 10.1038/s41598-018-37503-9. PMID: 30718644; PMCID: PMC6361924.	https://doi.org/10.1038/s41598-018-37503-9
GCF_004166545.1_ASM416654v1	SAMN09258677	NA	dog	New Zealand	56	259758	2717160	37.31	112437	2558	IVg	258	5	13	4	1	11	2	2	Nisa S, Bercker C, Midwinter AC, Bruce I, Graham CF, Venter P, Bell A, French NP, Benschop J, Bailey KM, Wilkinson DA. Combining MALDI-TOF and genomics in the study of methicillin resistant and multidrug resistant Staphylococcus pseudintermedius in New Zealand. Sci Rep. 2019 Feb 4;9(1):1271. doi: 10.1038/s41598-018-37503-9. PMID: 30718644; PMCID: PMC6361924.	https://doi.org/10.1038/s41598-018-37503-9
GCF_004166555.1_ASM416655v1	SAMN09258678	NA	dog	New Zealand	54	281787	2761774	37.24	90301	2583	III-IIIa	71	3	9	1	2	1	2	1	Nisa S, Bercker C, Midwinter AC, Bruce I, Graham CF, Venter P, Bell A, French NP, Benschop J, Bailey KM, Wilkinson DA. Combining MALDI-TOF and genomics in the study of methicillin resistant and multidrug resistant Staphylococcus pseudintermedius in New Zealand. Sci Rep. 2019 Feb 4;9(1):1271. doi: 10.1038/s41598-018-37503-9. PMID: 30718644; PMCID: PMC6361924.	https://doi.org/10.1038/s41598-018-37503-9
GCF_004166575.1_ASM416657v1	SAMN09258675	NA	dog	New Zealand	57	314501	2676345	37.35	107074	2499	V-VII	1172	2	10	1	4	5	2	2	Nisa S, Bercker C, Midwinter AC, Bruce I, Graham CF, Venter P, Bell A, French NP, Benschop J, Bailey KM, Wilkinson DA. Combining MALDI-TOF and genomics in the study of methicillin resistant and multidrug resistant Staphylococcus pseudintermedius in New Zealand. Sci Rep. 2019 Feb 4;9(1):1271. doi: 10.1038/s41598-018-37503-9. PMID: 30718644; PMCID: PMC6361924.	https://doi.org/10.1038/s41598-018-37503-9
GCF_004166595.1_ASM416659v1	SAMN09258676	NA	dog	New Zealand	65	314587	2636106	37.43	137257	2432	V-VII	84	2	10	2	1	5	1	2	Nisa S, Bercker C, Midwinter AC, Bruce I, Graham CF, Venter P, Bell A, French NP, Benschop J, Bailey KM, Wilkinson DA. Combining MALDI-TOF and genomics in the study of methicillin resistant and multidrug resistant Staphylococcus pseudintermedius in New Zealand. Sci Rep. 2019 Feb 4;9(1):1271. doi: 10.1038/s41598-018-37503-9. PMID: 30718644; PMCID: PMC6361924.	https://doi.org/10.1038/s41598-018-37503-9
GCF_004166635.1_ASM416663v1	SAMN09258673	NA	dog	New Zealand	54	279410	2713749	37.38	115005	2545	IVg	277	5	13	4	1	11	1	2	Nisa S, Bercker C, Midwinter AC, Bruce I, Graham CF, Venter P, Bell A, French NP, Benschop J, Bailey KM, Wilkinson DA. Combining MALDI-TOF and genomics in the study of methicillin resistant and multidrug resistant Staphylococcus pseudintermedius in New Zealand. Sci Rep. 2019 Feb 4;9(1):1271. doi: 10.1038/s41598-018-37503-9. PMID: 30718644; PMCID: PMC6361924.	https://doi.org/10.1038/s41598-018-37503-9
GCF_004166645.1_ASM416664v1	SAMN09258692	NA	dog	New Zealand	47	306501	2776351	37.26	142992	2646	III-IIIa	71	3	9	1	2	1	2	1	Nisa S, Bercker C, Midwinter AC, Bruce I, Graham CF, Venter P, Bell A, French NP, Benschop J, Bailey KM, Wilkinson DA. Combining MALDI-TOF and genomics in the study of methicillin resistant and multidrug resistant Staphylococcus pseudintermedius in New Zealand. Sci Rep. 2019 Feb 4;9(1):1271. doi: 10.1038/s41598-018-37503-9. PMID: 30718644; PMCID: PMC6361924.	https://doi.org/10.1038/s41598-018-37503-9
GCF_004166665.1_ASM416666v1	SAMN09258672	NA	dog	New Zealand	52	306078	2794648	37.24	151570	2671	III-IIIa	71	3	9	1	2	1	2	1	Nisa S, Bercker C, Midwinter AC, Bruce I, Graham CF, Venter P, Bell A, French NP, Benschop J, Bailey KM, Wilkinson DA. Combining MALDI-TOF and genomics in the study of methicillin resistant and multidrug resistant Staphylococcus pseudintermedius in New Zealand. Sci Rep. 2019 Feb 4;9(1):1271. doi: 10.1038/s41598-018-37503-9. PMID: 30718644; PMCID: PMC6361924.	https://doi.org/10.1038/s41598-018-37503-9
GCF_004166685.1_ASM416668v1	SAMN09258684	NA	dog	New Zealand	54	257716	2754521	37.25	140168	2600	III-IIIa	71	3	9	1	2	1	2	1	Nisa S, Bercker C, Midwinter AC, Bruce I, Graham CF, Venter P, Bell A, French NP, Benschop J, Bailey KM, Wilkinson DA. Combining MALDI-TOF and genomics in the study of methicillin resistant and multidrug resistant Staphylococcus pseudintermedius in New Zealand. Sci Rep. 2019 Feb 4;9(1):1271. doi: 10.1038/s41598-018-37503-9. PMID: 30718644; PMCID: PMC6361924.	https://doi.org/10.1038/s41598-018-37503-9
GCF_004166695.1_ASM416669v1	SAMN09258690	NA	dog	New Zealand	44	327699	2519013	37.55	126510	2302	IVg	1171	1	2	2	1	13	2	1	Nisa S, Bercker C, Midwinter AC, Bruce I, Graham CF, Venter P, Bell A, French NP, Benschop J, Bailey KM, Wilkinson DA. Combining MALDI-TOF and genomics in the study of methicillin resistant and multidrug resistant Staphylococcus pseudintermedius in New Zealand. Sci Rep. 2019 Feb 4;9(1):1271. doi: 10.1038/s41598-018-37503-9. PMID: 30718644; PMCID: PMC6361924.	https://doi.org/10.1038/s41598-018-37503-9
GCF_004166735.1_ASM416673v1	SAMN09258679	NA	dog	New Zealand	49	306393	2792182	37.23	151570	2671	III-IIIa	71	3	9	1	2	1	2	1	Nisa S, Bercker C, Midwinter AC, Bruce I, Graham CF, Venter P, Bell A, French NP, Benschop J, Bailey KM, Wilkinson DA. Combining MALDI-TOF and genomics in the study of methicillin resistant and multidrug resistant Staphylococcus pseudintermedius in New Zealand. Sci Rep. 2019 Feb 4;9(1):1271. doi: 10.1038/s41598-018-37503-9. PMID: 30718644; PMCID: PMC6361924.	https://doi.org/10.1038/s41598-018-37503-9
GCF_004166755.1_ASM416675v1	SAMN09258674	NA	dog	New Zealand	62	281787	2799240	37.16	85388	2624	III-IIIa	71	3	9	1	2	1	2	1	Nisa S, Bercker C, Midwinter AC, Bruce I, Graham CF, Venter P, Bell A, French NP, Benschop J, Bailey KM, Wilkinson DA. Combining MALDI-TOF and genomics in the study of methicillin resistant and multidrug resistant Staphylococcus pseudintermedius in New Zealand. Sci Rep. 2019 Feb 4;9(1):1271. doi: 10.1038/s41598-018-37503-9. PMID: 30718644; PMCID: PMC6361924.	https://doi.org/10.1038/s41598-018-37503-9
GCF_004166765.1_ASM416676v1	SAMN09258671	NA	dog	New Zealand	49	332743	2673113	37.36	123580	2486		496	2	9	4	1	1	2	1	Nisa S, Bercker C, Midwinter AC, Bruce I, Graham CF, Venter P, Bell A, French NP, Benschop J, Bailey KM, Wilkinson DA. Combining MALDI-TOF and genomics in the study of methicillin resistant and multidrug resistant Staphylococcus pseudintermedius in New Zealand. Sci Rep. 2019 Feb 4;9(1):1271. doi: 10.1038/s41598-018-37503-9. PMID: 30718644; PMCID: PMC6361924.	https://doi.org/10.1038/s41598-018-37503-9
GCF_004166775.1_ASM416677v1	SAMN09258670	NA	dog	New Zealand	52	440922	2739851	37.28	133591	2580		496	2	9	4	1	1	2	1	Nisa S, Bercker C, Midwinter AC, Bruce I, Graham CF, Venter P, Bell A, French NP, Benschop J, Bailey KM, Wilkinson DA. Combining MALDI-TOF and genomics in the study of methicillin resistant and multidrug resistant Staphylococcus pseudintermedius in New Zealand. Sci Rep. 2019 Feb 4;9(1):1271. doi: 10.1038/s41598-018-37503-9. PMID: 30718644; PMCID: PMC6361924.	https://doi.org/10.1038/s41598-018-37503-9
GCF_004166785.1_ASM416678v1	SAMN09258669	NA	dog	New Zealand	80	316463	2736211	37.29	61521	2572		496	2	9	4	1	1	2	1	Nisa S, Bercker C, Midwinter AC, Bruce I, Graham CF, Venter P, Bell A, French NP, Benschop J, Bailey KM, Wilkinson DA. Combining MALDI-TOF and genomics in the study of methicillin resistant and multidrug resistant Staphylococcus pseudintermedius in New Zealand. Sci Rep. 2019 Feb 4;9(1):1271. doi: 10.1038/s41598-018-37503-9. PMID: 30718644; PMCID: PMC6361924.	https://doi.org/10.1038/s41598-018-37503-9
GCF_004166835.1_ASM416683v1	SAMN09258666	NA	dog	New Zealand	50	306313	2794120	37.23	143042	2672	III-IIIa	71	3	9	1	2	1	2	1	Nisa S, Bercker C, Midwinter AC, Bruce I, Graham CF, Venter P, Bell A, French NP, Benschop J, Bailey KM, Wilkinson DA. Combining MALDI-TOF and genomics in the study of methicillin resistant and multidrug resistant Staphylococcus pseudintermedius in New Zealand. Sci Rep. 2019 Feb 4;9(1):1271. doi: 10.1038/s41598-018-37503-9. PMID: 30718644; PMCID: PMC6361924.	https://doi.org/10.1038/s41598-018-37503-9
GCF_004166855.1_ASM416685v1	SAMN09258668	NA	dog	New Zealand	53	281892	2754023	37.25	131220	2604	III-IIIa	71	3	9	1	2	1	2	1	Nisa S, Bercker C, Midwinter AC, Bruce I, Graham CF, Venter P, Bell A, French NP, Benschop J, Bailey KM, Wilkinson DA. Combining MALDI-TOF and genomics in the study of methicillin resistant and multidrug resistant Staphylococcus pseudintermedius in New Zealand. Sci Rep. 2019 Feb 4;9(1):1271. doi: 10.1038/s41598-018-37503-9. PMID: 30718644; PMCID: PMC6361924.	https://doi.org/10.1038/s41598-018-37503-9
GCF_004166865.1_ASM416686v1	SAMN09258667	NA	dog	New Zealand	53	306183	2752610	37.26	131220	2603	III-IIIa	71	3	9	1	2	1	2	1	Nisa S, Bercker C, Midwinter AC, Bruce I, Graham CF, Venter P, Bell A, French NP, Benschop J, Bailey KM, Wilkinson DA. Combining MALDI-TOF and genomics in the study of methicillin resistant and multidrug resistant Staphylococcus pseudintermedius in New Zealand. Sci Rep. 2019 Feb 4;9(1):1271. doi: 10.1038/s41598-018-37503-9. PMID: 30718644; PMCID: PMC6361924.	https://doi.org/10.1038/s41598-018-37503-9
GCF_004166875.1_ASM416687v1	SAMN09258665	NA	dog	New Zealand	57	225837	2627761	37.4	116742	2445	V-VII	64	2	7	2	11	5	2	2	Nisa S, Bercker C, Midwinter AC, Bruce I, Graham CF, Venter P, Bell A, French NP, Benschop J, Bailey KM, Wilkinson DA. Combining MALDI-TOF and genomics in the study of methicillin resistant and multidrug resistant Staphylococcus pseudintermedius in New Zealand. Sci Rep. 2019 Feb 4;9(1):1271. doi: 10.1038/s41598-018-37503-9. PMID: 30718644; PMCID: PMC6361924.	https://doi.org/10.1038/s41598-018-37503-9
SRR8092757	SAMN10276044	NA	dog	France	45	361562	2677102	37.36	128309	2530	IVg	258	5	13	4	1	11	2	2	Bergot, M., Martins-Simoes, P., Kilian, H., Châtre, P., Worthing, K. A., Norris, J. M., ... & Haenni, M. (2018). Evolution of the Population Structure of Staphylococcus pseudintermedius in France. Frontiers in microbiology, 9, 3055.	https://doi.org/10.3389/fmicb.2018.03055
SRR8092758	SAMN10276043	NA	dog	France	39	439461	2644262	37.34	189443	2435	IVg	258	5	13	4	1	11	2	2	Bergot, M., Martins-Simoes, P., Kilian, H., Châtre, P., Worthing, K. A., Norris, J. M., ... & Haenni, M. (2018). Evolution of the Population Structure of Staphylococcus pseudintermedius in France. Frontiers in microbiology, 9, 3055.	https://doi.org/10.3389/fmicb.2018.03055
SRR8092759	SAMN10276042	NA	dog	France	70	264334	2784735	37.33	133667	2656	III-IIIa	71	3	9	1	2	1	2	1	Bergot, M., Martins-Simoes, P., Kilian, H., Châtre, P., Worthing, K. A., Norris, J. M., ... & Haenni, M. (2018). Evolution of the Population Structure of Staphylococcus pseudintermedius in France. Frontiers in microbiology, 9, 3055.	https://doi.org/10.3389/fmicb.2018.03055
SRR8092760	SAMN10276041	NA	dog	France	40	337149	2668153	37.39	133737	2499	III-IIIa	71	3	9	1	2	1	2	1	Bergot, M., Martins-Simoes, P., Kilian, H., Châtre, P., Worthing, K. A., Norris, J. M., ... & Haenni, M. (2018). Evolution of the Population Structure of Staphylococcus pseudintermedius in France. Frontiers in microbiology, 9, 3055.	https://doi.org/10.3389/fmicb.2018.03055
SRR8092761	SAMN10276040	NA	dog	France	46	326888	2794664	37.21	145453	2659	III-IIIa	71	3	9	1	2	1	2	1	Bergot, M., Martins-Simoes, P., Kilian, H., Châtre, P., Worthing, K. A., Norris, J. M., ... & Haenni, M. (2018). Evolution of the Population Structure of Staphylococcus pseudintermedius in France. Frontiers in microbiology, 9, 3055.	https://doi.org/10.3389/fmicb.2018.03055
SRR8092762	SAMN10276039	NA	dog	France	49	337149	2741073	37.36	139807	2621	III-IIIa	71	3	9	1	2	1	2	1	Bergot, M., Martins-Simoes, P., Kilian, H., Châtre, P., Worthing, K. A., Norris, J. M., ... & Haenni, M. (2018). Evolution of the Population Structure of Staphylococcus pseudintermedius in France. Frontiers in microbiology, 9, 3055.	https://doi.org/10.3389/fmicb.2018.03055
SRR8092763	SAMN10276038	NA	dog	France	59	225585	2764877	37.33	122190	2656	III-IIIa	71	3	9	1	2	1	2	1	Bergot, M., Martins-Simoes, P., Kilian, H., Châtre, P., Worthing, K. A., Norris, J. M., ... & Haenni, M. (2018). Evolution of the Population Structure of Staphylococcus pseudintermedius in France. Frontiers in microbiology, 9, 3055.	https://doi.org/10.3389/fmicb.2018.03055
SRR8092764	SAMN10276037	NA	dog	France	50	271383	2748679	37.35	108277	2628	III-IIIa	71	3	9	1	2	1	2	1	Bergot, M., Martins-Simoes, P., Kilian, H., Châtre, P., Worthing, K. A., Norris, J. M., ... & Haenni, M. (2018). Evolution of the Population Structure of Staphylococcus pseudintermedius in France. Frontiers in microbiology, 9, 3055.	https://doi.org/10.3389/fmicb.2018.03055
SRR8092765	SAMN10276036	NA	dog	France	48	337149	2748636	37.34	139310	2630	III-IIIa	71	3	9	1	2	1	2	1	Bergot, M., Martins-Simoes, P., Kilian, H., Châtre, P., Worthing, K. A., Norris, J. M., ... & Haenni, M. (2018). Evolution of the Population Structure of Staphylococcus pseudintermedius in France. Frontiers in microbiology, 9, 3055.	https://doi.org/10.3389/fmicb.2018.03055
SRR8092766	SAMN10276035	NA	dog	France	49	263296	2707203	37.36	133738	2568	III-IIIa	71	3	9	1	2	1	2	1	Bergot, M., Martins-Simoes, P., Kilian, H., Châtre, P., Worthing, K. A., Norris, J. M., ... & Haenni, M. (2018). Evolution of the Population Structure of Staphylococcus pseudintermedius in France. Frontiers in microbiology, 9, 3055.	https://doi.org/10.3389/fmicb.2018.03055
SRR8092767	SAMN10276055	NA	dog	France	57	207463	2670437	37.39	116891	2488		496	2	9	4	1	1	2	1	Bergot, M., Martins-Simoes, P., Kilian, H., Châtre, P., Worthing, K. A., Norris, J. M., ... & Haenni, M. (2018). Evolution of the Population Structure of Staphylococcus pseudintermedius in France. Frontiers in microbiology, 9, 3055.	https://doi.org/10.3389/fmicb.2018.03055
SRR8092768	SAMN10276056	NA	dog	France	59	314456	2643449	37.35	116881	2427		496	2	9	4	1	1	2	1	Bergot, M., Martins-Simoes, P., Kilian, H., Châtre, P., Worthing, K. A., Norris, J. M., ... & Haenni, M. (2018). Evolution of the Population Structure of Staphylococcus pseudintermedius in France. Frontiers in microbiology, 9, 3055.	https://doi.org/10.3389/fmicb.2018.03055
SRR8092769	SAMN10276057	NA	dog	France	58	412704	2696703	37.3	116892	2513		496	2	9	4	1	1	2	1	Bergot, M., Martins-Simoes, P., Kilian, H., Châtre, P., Worthing, K. A., Norris, J. M., ... & Haenni, M. (2018). Evolution of the Population Structure of Staphylococcus pseudintermedius in France. Frontiers in microbiology, 9, 3055.	https://doi.org/10.3389/fmicb.2018.03055
SRR8092770	SAMN10276050	NA	dog	France	53	314456	2679762	37.36	121979	2492		496	2	9	4	1	1	2	1	Bergot, M., Martins-Simoes, P., Kilian, H., Châtre, P., Worthing, K. A., Norris, J. M., ... & Haenni, M. (2018). Evolution of the Population Structure of Staphylococcus pseudintermedius in France. Frontiers in microbiology, 9, 3055.	https://doi.org/10.3389/fmicb.2018.03055
SRR8092771	SAMN10276049	NA	dog	France	59	314456	2709579	37.26	106470	2502		496	2	9	4	1	1	2	1	Bergot, M., Martins-Simoes, P., Kilian, H., Châtre, P., Worthing, K. A., Norris, J. M., ... & Haenni, M. (2018). Evolution of the Population Structure of Staphylococcus pseudintermedius in France. Frontiers in microbiology, 9, 3055.	https://doi.org/10.3389/fmicb.2018.03055
SRR8092772	SAMN10276052	NA	dog	France	54	314423	2645601	37.35	106470	2431		496	2	9	4	1	1	2	1	Bergot, M., Martins-Simoes, P., Kilian, H., Châtre, P., Worthing, K. A., Norris, J. M., ... & Haenni, M. (2018). Evolution of the Population Structure of Staphylococcus pseudintermedius in France. Frontiers in microbiology, 9, 3055.	https://doi.org/10.3389/fmicb.2018.03055
SRR8092773	SAMN10276051	NA	dog	France	60	314456	2643453	37.34	116892	2429		496	2	9	4	1	1	2	1	Bergot, M., Martins-Simoes, P., Kilian, H., Châtre, P., Worthing, K. A., Norris, J. M., ... & Haenni, M. (2018). Evolution of the Population Structure of Staphylococcus pseudintermedius in France. Frontiers in microbiology, 9, 3055.	https://doi.org/10.3389/fmicb.2018.03055
SRR8092774	SAMN10276046	NA	dog	France	44	253948	2658338	37.43	169924	2488	IVg	258	5	13	4	1	11	2	2	Bergot, M., Martins-Simoes, P., Kilian, H., Châtre, P., Worthing, K. A., Norris, J. M., ... & Haenni, M. (2018). Evolution of the Population Structure of Staphylococcus pseudintermedius in France. Frontiers in microbiology, 9, 3055.	https://doi.org/10.3389/fmicb.2018.03055
SRR8092775	SAMN10276045	NA	dog	France	45	264344	2663380	37.41	159562	2509	IVg	258	5	13	4	1	11	2	2	Bergot, M., Martins-Simoes, P., Kilian, H., Châtre, P., Worthing, K. A., Norris, J. M., ... & Haenni, M. (2018). Evolution of the Population Structure of Staphylococcus pseudintermedius in France. Frontiers in microbiology, 9, 3055.	https://doi.org/10.3389/fmicb.2018.03055
SRR8092776	SAMN10276048	NA	dog	France	43	303959	2557529	37.48	151859	2356	IVg	258	5	13	4	1	11	2	2	Bergot, M., Martins-Simoes, P., Kilian, H., Châtre, P., Worthing, K. A., Norris, J. M., ... & Haenni, M. (2018). Evolution of the Population Structure of Staphylococcus pseudintermedius in France. Frontiers in microbiology, 9, 3055.	https://doi.org/10.3389/fmicb.2018.03055
SRR8092777	SAMN10276047	NA	dog	France	46	306379	2787419	37.17	168365	2649	IVg	258	5	13	4	1	11	2	2	Bergot, M., Martins-Simoes, P., Kilian, H., Châtre, P., Worthing, K. A., Norris, J. M., ... & Haenni, M. (2018). Evolution of the Population Structure of Staphylococcus pseudintermedius in France. Frontiers in microbiology, 9, 3055.	https://doi.org/10.3389/fmicb.2018.03055
SRR8092778	SAMN10276054	NA	dog	France	58	412669	2695057	37.3	116892	2509		496	2	9	4	1	1	2	1	Bergot, M., Martins-Simoes, P., Kilian, H., Châtre, P., Worthing, K. A., Norris, J. M., ... & Haenni, M. (2018). Evolution of the Population Structure of Staphylococcus pseudintermedius in France. Frontiers in microbiology, 9, 3055.	https://doi.org/10.3389/fmicb.2018.03055
SRR8092779	SAMN10276053	NA	dog	France	60	314456	2645989	37.36	106496	2437		496	2	9	4	1	1	2	1	Bergot, M., Martins-Simoes, P., Kilian, H., Châtre, P., Worthing, K. A., Norris, J. M., ... & Haenni, M. (2018). Evolution of the Population Structure of Staphylococcus pseudintermedius in France. Frontiers in microbiology, 9, 3055.	https://doi.org/10.3389/fmicb.2018.03055
SRR9998518	SAMN12347719	NA	dog	Germany	105	180193	2475927	37.7	47669	2247		1406	1	9	2	1	7	2	2	Brown HL, Metters G, Hitchings MD, Wilkinson TS, Sousa L, Cooper J, Dance H, Atterbury RJ, Jenkins R. Antibacterial and Antivirulence Activity of Manuka Honey against Genetically Diverse Staphylococcus pseudintermedius Strains. Appl Environ Microbiol. 2020 Oct 1;86(20):e01768-20. doi: 10.1128/AEM.01768-20. PMID: 32801179; PMCID: PMC7531947.	https://doi.org/10.1128/aem.01768-20
SRR9998520	SAMN12347725	NA	dog	Germany	42	382279	2606508	37.44	106170	2432		1410	1	2	1	2	11	1	2	Brown HL, Metters G, Hitchings MD, Wilkinson TS, Sousa L, Cooper J, Dance H, Atterbury RJ, Jenkins R. Antibacterial and Antivirulence Activity of Manuka Honey against Genetically Diverse Staphylococcus pseudintermedius Strains. Appl Environ Microbiol. 2020 Oct 1;86(20):e01768-20. doi: 10.1128/AEM.01768-20. PMID: 32801179; PMCID: PMC7531947.	https://doi.org/10.1128/aem.01768-20
SRR9998522	SAMN12347720	NA	dog	Germany	37	403497	2526345	37.63	134758	2329		262	1	18	2	22	2	1	2	Brown HL, Metters G, Hitchings MD, Wilkinson TS, Sousa L, Cooper J, Dance H, Atterbury RJ, Jenkins R. Antibacterial and Antivirulence Activity of Manuka Honey against Genetically Diverse Staphylococcus pseudintermedius Strains. Appl Environ Microbiol. 2020 Oct 1;86(20):e01768-20. doi: 10.1128/AEM.01768-20. PMID: 32801179; PMCID: PMC7531947.	https://doi.org/10.1128/aem.01768-20
SRR9998524	SAMN12347723	NA	dog	Germany	55	232170	2533595	37.54	120537	2332		1408	1	13	2	2	8	1	2	Brown HL, Metters G, Hitchings MD, Wilkinson TS, Sousa L, Cooper J, Dance H, Atterbury RJ, Jenkins R. Antibacterial and Antivirulence Activity of Manuka Honey against Genetically Diverse Staphylococcus pseudintermedius Strains. Appl Environ Microbiol. 2020 Oct 1;86(20):e01768-20. doi: 10.1128/AEM.01768-20. PMID: 32801179; PMCID: PMC7531947.	https://doi.org/10.1128/aem.01768-20
SRR9998525	SAMN12347723	NA	dog	Germany	39	417852	2539223	37.42	130753	2335		1407	5	2	2	57	11	2	1	Brown HL, Metters G, Hitchings MD, Wilkinson TS, Sousa L, Cooper J, Dance H, Atterbury RJ, Jenkins R. Antibacterial and Antivirulence Activity of Manuka Honey against Genetically Diverse Staphylococcus pseudintermedius Strains. Appl Environ Microbiol. 2020 Oct 1;86(20):e01768-20. doi: 10.1128/AEM.01768-20. PMID: 32801179; PMCID: PMC7531947.	https://doi.org/10.1128/aem.01768-20
SRR9998527	SAMN12347730	NA	dog	Germany	56	337149	2747016	37.35	131181	2622	III-IIIa	71	3	9	1	2	1	2	1	Brown HL, Metters G, Hitchings MD, Wilkinson TS, Sousa L, Cooper J, Dance H, Atterbury RJ, Jenkins R. Antibacterial and Antivirulence Activity of Manuka Honey against Genetically Diverse Staphylococcus pseudintermedius Strains. Appl Environ Microbiol. 2020 Oct 1;86(20):e01768-20. doi: 10.1128/AEM.01768-20. PMID: 32801179; PMCID: PMC7531947.	https://doi.org/10.1128/aem.01768-20
SRR9998529	SAMN12347716	NA	dog	Germany	63	314443	2527034	37.72	77488	2359		1404	7	8	3	1	1	1	2	Brown HL, Metters G, Hitchings MD, Wilkinson TS, Sousa L, Cooper J, Dance H, Atterbury RJ, Jenkins R. Antibacterial and Antivirulence Activity of Manuka Honey against Genetically Diverse Staphylococcus pseudintermedius Strains. Appl Environ Microbiol. 2020 Oct 1;86(20):e01768-20. doi: 10.1128/AEM.01768-20. PMID: 32801179; PMCID: PMC7531947.	https://doi.org/10.1128/aem.01768-20
SRR9998532	SAMN12347733	NA	dog	Germany	51	365081	2613597	37.61	116799	2424		2136	1	7	6	1	1	1	1	Brown HL, Metters G, Hitchings MD, Wilkinson TS, Sousa L, Cooper J, Dance H, Atterbury RJ, Jenkins R. Antibacterial and Antivirulence Activity of Manuka Honey against Genetically Diverse Staphylococcus pseudintermedius Strains. Appl Environ Microbiol. 2020 Oct 1;86(20):e01768-20. doi: 10.1128/AEM.01768-20. PMID: 32801179; PMCID: PMC7531947.	https://doi.org/10.1128/aem.01768-20
SRR9998533	SAMN12347726	NA	dog	Germany	77	186220	2549595	37.57	76708	2371		1411	1	7	2	1	8	2	1	Brown HL, Metters G, Hitchings MD, Wilkinson TS, Sousa L, Cooper J, Dance H, Atterbury RJ, Jenkins R. Antibacterial and Antivirulence Activity of Manuka Honey against Genetically Diverse Staphylococcus pseudintermedius Strains. Appl Environ Microbiol. 2020 Oct 1;86(20):e01768-20. doi: 10.1128/AEM.01768-20. PMID: 32801179; PMCID: PMC7531947.	https://doi.org/10.1128/aem.01768-20
SRR9998534	SAMN12347727	NA	dog	Germany	22	641165	2526276	37.6	309898	2318		438	2	20	1	1	3	1	1	Brown HL, Metters G, Hitchings MD, Wilkinson TS, Sousa L, Cooper J, Dance H, Atterbury RJ, Jenkins R. Antibacterial and Antivirulence Activity of Manuka Honey against Genetically Diverse Staphylococcus pseudintermedius Strains. Appl Environ Microbiol. 2020 Oct 1;86(20):e01768-20. doi: 10.1128/AEM.01768-20. PMID: 32801179; PMCID: PMC7531947.	https://doi.org/10.1128/aem.01768-20
SRR9998536	SAMN12347729	NA	dog	Germany	90	314207	2514435	37.64	63305	2318		263	5	13	4	1	1	1	1	Brown HL, Metters G, Hitchings MD, Wilkinson TS, Sousa L, Cooper J, Dance H, Atterbury RJ, Jenkins R. Antibacterial and Antivirulence Activity of Manuka Honey against Genetically Diverse Staphylococcus pseudintermedius Strains. Appl Environ Microbiol. 2020 Oct 1;86(20):e01768-20. doi: 10.1128/AEM.01768-20. PMID: 32801179; PMCID: PMC7531947.	https://doi.org/10.1128/aem.01768-20
tamu_1312	NA	283734	dog	Texas: US	41	301810	2633143	37.48	206130	2467	IVg	2162	~40	13	4	1	11	2	2	Little, S. V., Bryan, L. K., Hillhouse, A. E., Cohen, N. D., & Lawhon, S. D. (2019). Characterization of agr Groups of Staphylococcus pseudintermedius Isolates from Dogs in Texas. Msphere, 4(2).	https://dx.doi.org/10.1128/mSphere.00033-19
tamu_1313	NA	283734	dog	Texas: US	87	379461	2761531	37.29	123466	2609		891	28	10	1	4	1	1	1	Little, S. V., Bryan, L. K., Hillhouse, A. E., Cohen, N. D., & Lawhon, S. D. (2019). Characterization of agr Groups of Staphylococcus pseudintermedius Isolates from Dogs in Texas. Msphere, 4(2).	https://dx.doi.org/10.1128/mSphere.00033-19
tamu_1314	NA	283734	dog	Texas: US	65	228857	2540433	37.55	117190	2318		808	1	9	4	2	11	5	2	Little, S. V., Bryan, L. K., Hillhouse, A. E., Cohen, N. D., & Lawhon, S. D. (2019). Characterization of agr Groups of Staphylococcus pseudintermedius Isolates from Dogs in Texas. Msphere, 4(2).	https://dx.doi.org/10.1128/mSphere.00033-19
tamu_1315	NA	283734	dog	Texas: US	66	379167	2737571	37.35	129320	2580		68	1	10	1	4	1	1	1	Little, S. V., Bryan, L. K., Hillhouse, A. E., Cohen, N. D., & Lawhon, S. D. (2019). Characterization of agr Groups of Staphylococcus pseudintermedius Isolates from Dogs in Texas. Msphere, 4(2).	https://dx.doi.org/10.1128/mSphere.00033-19
tamu_1316	NA	283734	dog	Texas: US	68	380673	2727245	37.36	129832	2564		68	1	10	1	4	1	1	1	Little, S. V., Bryan, L. K., Hillhouse, A. E., Cohen, N. D., & Lawhon, S. D. (2019). Characterization of agr Groups of Staphylococcus pseudintermedius Isolates from Dogs in Texas. Msphere, 4(2).	https://dx.doi.org/10.1128/mSphere.00033-19
tamu_1317	NA	283734	dog	Texas: US	68	482182	2722950	37.36	124237	2554	V-VII	84	2	10	2	1	5	1	2	Little, S. V., Bryan, L. K., Hillhouse, A. E., Cohen, N. D., & Lawhon, S. D. (2019). Characterization of agr Groups of Staphylococcus pseudintermedius Isolates from Dogs in Texas. Msphere, 4(2).	https://dx.doi.org/10.1128/mSphere.00033-19
tamu_1318	NA	283734	dog	Texas: US	59	280998	2676851	37.31	135990	2500	V-VII	84	2	10	2	1	5	1	2	Little, S. V., Bryan, L. K., Hillhouse, A. E., Cohen, N. D., & Lawhon, S. D. (2019). Characterization of agr Groups of Staphylococcus pseudintermedius Isolates from Dogs in Texas. Msphere, 4(2).	https://dx.doi.org/10.1128/mSphere.00033-19
tamu_1319	NA	283734	dog	Texas: US	56	225817	2618871	37.38	124062	2419	V-VII	64	2	7	2	11	5	2	2	Little, S. V., Bryan, L. K., Hillhouse, A. E., Cohen, N. D., & Lawhon, S. D. (2019). Characterization of agr Groups of Staphylococcus pseudintermedius Isolates from Dogs in Texas. Msphere, 4(2).	https://dx.doi.org/10.1128/mSphere.00033-19
tamu_1320	NA	283734.1320	dog	Texas: US	70	320262	2834786	37.1	109664	2624	III-IIIa	71	3	9	1	2	1	2	1	Little, S. V., Bryan, L. K., Hillhouse, A. E., Cohen, N. D., & Lawhon, S. D. (2019). Characterization of agr Groups of Staphylococcus pseudintermedius Isolates from Dogs in Texas. Msphere, 4(2).	https://dx.doi.org/10.1128/mSphere.00033-19
tamu_1321	NA	283734	dog	Texas: US	45	337076	2761129	37.28	151510	2418		892	21	77	5	1	11	25	2	Little, S. V., Bryan, L. K., Hillhouse, A. E., Cohen, N. D., & Lawhon, S. D. (2019). Characterization of agr Groups of Staphylococcus pseudintermedius Isolates from Dogs in Texas. Msphere, 4(2).	https://dx.doi.org/10.1128/mSphere.00033-19
tamu_1322	NA	283734	dog	Texas: US	54	292711	2601416	37.51	153330	2389		826	2	13	2	1	13	2	1	Little, S. V., Bryan, L. K., Hillhouse, A. E., Cohen, N. D., & Lawhon, S. D. (2019). Characterization of agr Groups of Staphylococcus pseudintermedius Isolates from Dogs in Texas. Msphere, 4(2).	https://dx.doi.org/10.1128/mSphere.00033-19
tamu_1323	NA	283734	dog	Texas: US	40	362338	2580232	37.5	320405	2275		769	4	14	2	1	11	2	2	Little, S. V., Bryan, L. K., Hillhouse, A. E., Cohen, N. D., & Lawhon, S. D. (2019). Characterization of agr Groups of Staphylococcus pseudintermedius Isolates from Dogs in Texas. Msphere, 4(2).	https://dx.doi.org/10.1128/mSphere.00033-19
tamu_1324	NA	283734	dog	Texas: US	38	406725	2485912	37.66	208684	2539		846	4	7	2	1	14	1	2	Little, S. V., Bryan, L. K., Hillhouse, A. E., Cohen, N. D., & Lawhon, S. D. (2019). Characterization of agr Groups of Staphylococcus pseudintermedius Isolates from Dogs in Texas. Msphere, 4(2).	https://dx.doi.org/10.1128/mSphere.00033-19
tamu_1325	NA	283734	dog	Texas: US	37	476573	2678380	37.37	186298	2353		754	1	43	2	1	1	2	2	Little, S. V., Bryan, L. K., Hillhouse, A. E., Cohen, N. D., & Lawhon, S. D. (2019). Characterization of agr Groups of Staphylococcus pseudintermedius Isolates from Dogs in Texas. Msphere, 4(2).	https://dx.doi.org/10.1128/mSphere.00033-19
tamu_1326	NA	283734	dog	Texas: US	53	259688	2559170	37.61	130082	2480		806	1	9	2	1	11	1	2	Little, S. V., Bryan, L. K., Hillhouse, A. E., Cohen, N. D., & Lawhon, S. D. (2019). Characterization of agr Groups of Staphylococcus pseudintermedius Isolates from Dogs in Texas. Msphere, 4(2).	https://dx.doi.org/10.1128/mSphere.00033-19
tamu_1327	NA	283734	dog	Texas: US	57	311273	2675332	37.49	155435	2408		752	1	9	2	4	8	1	1	Little, S. V., Bryan, L. K., Hillhouse, A. E., Cohen, N. D., & Lawhon, S. D. (2019). Characterization of agr Groups of Staphylococcus pseudintermedius Isolates from Dogs in Texas. Msphere, 4(2).	https://dx.doi.org/10.1128/mSphere.00033-19
tamu_1328	NA	283734	dog	Texas: US	37	382475	2587479	37.57	154841	2362		893	5	8	2	54	8	1	2	Little, S. V., Bryan, L. K., Hillhouse, A. E., Cohen, N. D., & Lawhon, S. D. (2019). Characterization of agr Groups of Staphylococcus pseudintermedius Isolates from Dogs in Texas. Msphere, 4(2).	https://dx.doi.org/10.1128/mSphere.00033-19
tamu_1329	NA	283734	dog	Texas: US	46	313409	2577393	37.55	134112	2386		894	1	76	2	1	25	1	1	Little, S. V., Bryan, L. K., Hillhouse, A. E., Cohen, N. D., & Lawhon, S. D. (2019). Characterization of agr Groups of Staphylococcus pseudintermedius Isolates from Dogs in Texas. Msphere, 4(2).	https://dx.doi.org/10.1128/mSphere.00033-19
tamu_1330	NA	283734.1330	dog	Texas: US	68	349255	2755856	37.2	141912	2560		68	1	10	1	4	1	1	1	Little, S. V., Bryan, L. K., Hillhouse, A. E., Cohen, N. D., & Lawhon, S. D. (2019). Characterization of agr Groups of Staphylococcus pseudintermedius Isolates from Dogs in Texas. Msphere, 4(2).	https://dx.doi.org/10.1128/mSphere.00033-19
tamu_1331	NA	283734	dog	Texas: US	46	544148	2589260	37.51	230296	2605	III-IIIa	169	2	9	1	2	1	1	1	Little, S. V., Bryan, L. K., Hillhouse, A. E., Cohen, N. D., & Lawhon, S. D. (2019). Characterization of agr Groups of Staphylococcus pseudintermedius Isolates from Dogs in Texas. Msphere, 4(2).	https://dx.doi.org/10.1128/mSphere.00033-19
tamu_1333	NA	283734	dog	Texas: US	69	380275	2727312	37.37	126372	2600		68	~1	10	1	4	1	1	1	Little, S. V., Bryan, L. K., Hillhouse, A. E., Cohen, N. D., & Lawhon, S. D. (2019). Characterization of agr Groups of Staphylococcus pseudintermedius Isolates from Dogs in Texas. Msphere, 4(2).	https://dx.doi.org/10.1128/mSphere.00033-19
tamu_1334	NA	283734	dog	Texas: US	69	777025	2764170	37.28	159255	2737		68	1	10	1	4	1	1	1	Little, S. V., Bryan, L. K., Hillhouse, A. E., Cohen, N. D., & Lawhon, S. D. (2019). Characterization of agr Groups of Staphylococcus pseudintermedius Isolates from Dogs in Texas. Msphere, 4(2).	https://dx.doi.org/10.1128/mSphere.00033-19
tamu_1335	NA	283734	dog	Texas: US	75	314202	2746933	37.34	112486	2576	III-IIIa	71	3	9	1	2	1	2	1	Little, S. V., Bryan, L. K., Hillhouse, A. E., Cohen, N. D., & Lawhon, S. D. (2019). Characterization of agr Groups of Staphylococcus pseudintermedius Isolates from Dogs in Texas. Msphere, 4(2).	https://dx.doi.org/10.1128/mSphere.00033-19
tamu_1336	NA	283734	dog	Texas: US	89	379377	2855700	37.14	128709	2646	III-IIIa	71	3	9	1	2	1	2	1	Little, S. V., Bryan, L. K., Hillhouse, A. E., Cohen, N. D., & Lawhon, S. D. (2019). Characterization of agr Groups of Staphylococcus pseudintermedius Isolates from Dogs in Texas. Msphere, 4(2).	https://dx.doi.org/10.1128/mSphere.00033-19
tamu_1337	NA	283734	dog	Texas: US	62	312875	2735118	37.38	133740	2380		895	2	2	2	53	55	1	1	Little, S. V., Bryan, L. K., Hillhouse, A. E., Cohen, N. D., & Lawhon, S. D. (2019). Characterization of agr Groups of Staphylococcus pseudintermedius Isolates from Dogs in Texas. Msphere, 4(2).	https://dx.doi.org/10.1128/mSphere.00033-19
tamu_1338	NA	283734	dog	Texas: US	49	324241	2769241	37.33	143319	2490	V-VII	84	2	10	2	1	5	1	2	Little, S. V., Bryan, L. K., Hillhouse, A. E., Cohen, N. D., & Lawhon, S. D. (2019). Characterization of agr Groups of Staphylococcus pseudintermedius Isolates from Dogs in Texas. Msphere, 4(2).	https://dx.doi.org/10.1128/mSphere.00033-19
tamu_1341	NA	283734	dog	Texas: US	42	642732	2562119	37.72	329060	2332		755	1	7	2	20	1	1	2	Little, S. V., Bryan, L. K., Hillhouse, A. E., Cohen, N. D., & Lawhon, S. D. (2019). Characterization of agr Groups of Staphylococcus pseudintermedius Isolates from Dogs in Texas. Msphere, 4(2).	https://dx.doi.org/10.1128/mSphere.00033-19
tamu_1343	NA	283734	dog	Texas: US	50	533525	2660378	37.34	155437	2260		896	3	2	19	8	11	1	1	Little, S. V., Bryan, L. K., Hillhouse, A. E., Cohen, N. D., & Lawhon, S. D. (2019). Characterization of agr Groups of Staphylococcus pseudintermedius Isolates from Dogs in Texas. Msphere, 4(2).	https://dx.doi.org/10.1128/mSphere.00033-19
tamu_1344	NA	283734	dog	Texas: US	34	684032	2513275	37.59	310301	2552		68	1	10	1	4	1	1	1	Little, S. V., Bryan, L. K., Hillhouse, A. E., Cohen, N. D., & Lawhon, S. D. (2019). Characterization of agr Groups of Staphylococcus pseudintermedius Isolates from Dogs in Texas. Msphere, 4(2).	https://dx.doi.org/10.1128/mSphere.00033-19
tamu_1345	NA	283734	dog	Texas: US	46	531502	2481963	37.73	186332	2306		881	12	2	1	~1	5	1	2	Little, S. V., Bryan, L. K., Hillhouse, A. E., Cohen, N. D., & Lawhon, S. D. (2019). Characterization of agr Groups of Staphylococcus pseudintermedius Isolates from Dogs in Texas. Msphere, 4(2).	https://dx.doi.org/10.1128/mSphere.00033-19
tamu_1346	NA	283734	dog	Texas: US	78	379661	2724681	37.38	122893	2626		150	1	10	1	1	1	1	2	Little, S. V., Bryan, L. K., Hillhouse, A. E., Cohen, N. D., & Lawhon, S. D. (2019). Characterization of agr Groups of Staphylococcus pseudintermedius Isolates from Dogs in Texas. Msphere, 4(2).	https://dx.doi.org/10.1128/mSphere.00033-19
tamu_1347	NA	283734	dog	Texas: US	25	610927	2513475	37.58	195030	2372		897	5	2	21	1	7	2	2	Little, S. V., Bryan, L. K., Hillhouse, A. E., Cohen, N. D., & Lawhon, S. D. (2019). Characterization of agr Groups of Staphylococcus pseudintermedius Isolates from Dogs in Texas. Msphere, 4(2).	https://dx.doi.org/10.1128/mSphere.00033-19
tamu_1348	NA	283734	dog	Texas: US	125	153427	2754741	37.32	57130	2306		882	12	2	1	1	7	5	~2	Little, S. V., Bryan, L. K., Hillhouse, A. E., Cohen, N. D., & Lawhon, S. D. (2019). Characterization of agr Groups of Staphylococcus pseudintermedius Isolates from Dogs in Texas. Msphere, 4(2).	https://dx.doi.org/10.1128/mSphere.00033-19
tamu_1349	NA	283734	dog	Texas: US	47	419767	2559354	37.66	188262	2514		150	1	10	1	1	1	1	2	Little, S. V., Bryan, L. K., Hillhouse, A. E., Cohen, N. D., & Lawhon, S. D. (2019). Characterization of agr Groups of Staphylococcus pseudintermedius Isolates from Dogs in Texas. Msphere, 4(2).	https://dx.doi.org/10.1128/mSphere.00033-19
tamu_1350	NA	283734.1350	dog	Texas: US	62	337149	2813370	37.34	133667	2592		68	1	10	1	4	1	1	1	Little, S. V., Bryan, L. K., Hillhouse, A. E., Cohen, N. D., & Lawhon, S. D. (2019). Characterization of agr Groups of Staphylococcus pseudintermedius Isolates from Dogs in Texas. Msphere, 4(2).	https://dx.doi.org/10.1128/mSphere.00033-19
tamu_1351	NA	283734	dog	Texas: US	40	503309	2487130	37.69	122207	2339		898	1	3	2	4	11	1	15	Little, S. V., Bryan, L. K., Hillhouse, A. E., Cohen, N. D., & Lawhon, S. D. (2019). Characterization of agr Groups of Staphylococcus pseudintermedius Isolates from Dogs in Texas. Msphere, 4(2).	https://dx.doi.org/10.1128/mSphere.00033-19
tamu_1352	NA	283734	dog	Texas: US	66	380630	2686957	37.38	126241	2558		68	1	10	1	4	1	1	1	Little, S. V., Bryan, L. K., Hillhouse, A. E., Cohen, N. D., & Lawhon, S. D. (2019). Characterization of agr Groups of Staphylococcus pseudintermedius Isolates from Dogs in Texas. Msphere, 4(2).	https://dx.doi.org/10.1128/mSphere.00033-19
tamu_1353	NA	283734	dog	Texas: US	69	379661	2739323	37.34	123466	2407		880	10	30	3	2	11	1	2	Little, S. V., Bryan, L. K., Hillhouse, A. E., Cohen, N. D., & Lawhon, S. D. (2019). Characterization of agr Groups of Staphylococcus pseudintermedius Isolates from Dogs in Texas. Msphere, 4(2).	https://dx.doi.org/10.1128/mSphere.00033-19
tamu_1354	NA	283734	dog	Texas: US	64	246250	2525969	37.63	86774	2283		758	2	2	2	1	14	1	1	Little, S. V., Bryan, L. K., Hillhouse, A. E., Cohen, N. D., & Lawhon, S. D. (2019). Characterization of agr Groups of Staphylococcus pseudintermedius Isolates from Dogs in Texas. Msphere, 4(2).	https://dx.doi.org/10.1128/mSphere.00033-19
tamu_1355	NA	283734	dog	Texas: US	64	380841	2720351	37.36	128287	2490		899	3	7	3	2	21	2	16	Little, S. V., Bryan, L. K., Hillhouse, A. E., Cohen, N. D., & Lawhon, S. D. (2019). Characterization of agr Groups of Staphylococcus pseudintermedius Isolates from Dogs in Texas. Msphere, 4(2).	https://dx.doi.org/10.1128/mSphere.00033-19
tamu_1356	NA	283734	dog	Texas: US	45	426516	2609518	37.39	225538	2646	III-IIIa	71	3	9	1	2	1	2	1	Little, S. V., Bryan, L. K., Hillhouse, A. E., Cohen, N. D., & Lawhon, S. D. (2019). Characterization of agr Groups of Staphylococcus pseudintermedius Isolates from Dogs in Texas. Msphere, 4(2).	https://dx.doi.org/10.1128/mSphere.00033-19
tamu_1357	NA	283734	dog	Texas: US	38	659383	2504506	37.64	196761	2270		823	2	9	3	19	7	1	1	Little, S. V., Bryan, L. K., Hillhouse, A. E., Cohen, N. D., & Lawhon, S. D. (2019). Characterization of agr Groups of Staphylococcus pseudintermedius Isolates from Dogs in Texas. Msphere, 4(2).	https://dx.doi.org/10.1128/mSphere.00033-19
tamu_1359	NA	283734	dog	Texas: US	40	507887	2620644	37.56	152868	2325		877	6	26	1	1	8	1	2	Little, S. V., Bryan, L. K., Hillhouse, A. E., Cohen, N. D., & Lawhon, S. D. (2019). Characterization of agr Groups of Staphylococcus pseudintermedius Isolates from Dogs in Texas. Msphere, 4(2).	https://dx.doi.org/10.1128/mSphere.00033-19
tamu_1361	NA	283734	dog	Texas: US	55	324241	2769920	37.34	165374	2349		875	6	13	2	1	11	2	2	Little, S. V., Bryan, L. K., Hillhouse, A. E., Cohen, N. D., & Lawhon, S. D. (2019). Characterization of agr Groups of Staphylococcus pseudintermedius Isolates from Dogs in Texas. Msphere, 4(2).	https://dx.doi.org/10.1128/mSphere.00033-19
tamu_1362	NA	283734	dog	Texas: US	37	404992	2482385	37.65	215609	2481	V-VII	64	2	7	2	11	5	2	2	Little, S. V., Bryan, L. K., Hillhouse, A. E., Cohen, N. D., & Lawhon, S. D. (2019). Characterization of agr Groups of Staphylococcus pseudintermedius Isolates from Dogs in Texas. Msphere, 4(2).	https://dx.doi.org/10.1128/mSphere.00033-19
tamu_1363	NA	283734	dog	Texas: US	51	585639	2566135	37.51	139808	2327		877	6	26	1	1	8	1	2	Little, S. V., Bryan, L. K., Hillhouse, A. E., Cohen, N. D., & Lawhon, S. D. (2019). Characterization of agr Groups of Staphylococcus pseudintermedius Isolates from Dogs in Texas. Msphere, 4(2).	https://dx.doi.org/10.1128/mSphere.00033-19
tamu_1364	NA	283734	dog	Texas: US	89	140546	2562939	37.43	63539	2558		68	1	10	1	4	1	1	1	Little, S. V., Bryan, L. K., Hillhouse, A. E., Cohen, N. D., & Lawhon, S. D. (2019). Characterization of agr Groups of Staphylococcus pseudintermedius Isolates from Dogs in Texas. Msphere, 4(2).	https://dx.doi.org/10.1128/mSphere.00033-19
tamu_1365	NA	283734	dog	Texas: US	62	225817	2657205	37.37	118391	2464		861	4	21	1	1	14	2	2	Little, S. V., Bryan, L. K., Hillhouse, A. E., Cohen, N. D., & Lawhon, S. D. (2019). Characterization of agr Groups of Staphylococcus pseudintermedius Isolates from Dogs in Texas. Msphere, 4(2).	https://dx.doi.org/10.1128/mSphere.00033-19
tamu_1366	NA	283734	dog	Texas: US	60	358842	2568563	37.5	120984	2550	V-VII	84	2	10	2	1	5	1	2	Little, S. V., Bryan, L. K., Hillhouse, A. E., Cohen, N. D., & Lawhon, S. D. (2019). Characterization of agr Groups of Staphylococcus pseudintermedius Isolates from Dogs in Texas. Msphere, 4(2).	https://dx.doi.org/10.1128/mSphere.00033-19
tamu_1369	NA	283734	dog	Texas: US	69	205993	2721746	37.39	110451	2344		497	1	11	2	1	1	1	1	Little, S. V., Bryan, L. K., Hillhouse, A. E., Cohen, N. D., & Lawhon, S. D. (2019). Characterization of agr Groups of Staphylococcus pseudintermedius Isolates from Dogs in Texas. Msphere, 4(2).	https://dx.doi.org/10.1128/mSphere.00033-19
tamu_1370	NA	283734.1370	dog	Texas: US	88	322921	2763573	37.27	126502	2305		900	35	24	2	1	11	5	2	Little, S. V., Bryan, L. K., Hillhouse, A. E., Cohen, N. D., & Lawhon, S. D. (2019). Characterization of agr Groups of Staphylococcus pseudintermedius Isolates from Dogs in Texas. Msphere, 4(2).	https://dx.doi.org/10.1128/mSphere.00033-19
tamu_1371	NA	283734	dog	Texas: US	38	570458	2650035	37.45	153670	2359		901	30	13	2	1	1	1	2	Little, S. V., Bryan, L. K., Hillhouse, A. E., Cohen, N. D., & Lawhon, S. D. (2019). Characterization of agr Groups of Staphylococcus pseudintermedius Isolates from Dogs in Texas. Msphere, 4(2).	https://dx.doi.org/10.1128/mSphere.00033-19
tamu_1375	NA	283734	dog	Texas: US	66	481246	2716077	37.23	155530	2257		841	4	2	1	23	11	1	2	Little, S. V., Bryan, L. K., Hillhouse, A. E., Cohen, N. D., & Lawhon, S. D. (2019). Characterization of agr Groups of Staphylococcus pseudintermedius Isolates from Dogs in Texas. Msphere, 4(2).	https://dx.doi.org/10.1128/mSphere.00033-19
tamu_1377	NA	283734	dog	Texas: US	47	379422	2517763	37.69	126355	2354		257	2	13	2	1	13	2	2	Little, S. V., Bryan, L. K., Hillhouse, A. E., Cohen, N. D., & Lawhon, S. D. (2019). Characterization of agr Groups of Staphylococcus pseudintermedius Isolates from Dogs in Texas. Msphere, 4(2).	https://dx.doi.org/10.1128/mSphere.00033-19
tamu_1378	NA	283734	dog	Texas: US	46	276856	2486742	37.68	126778	2348		801	1	2	1	1	7	1	1	Little, S. V., Bryan, L. K., Hillhouse, A. E., Cohen, N. D., & Lawhon, S. D. (2019). Characterization of agr Groups of Staphylococcus pseudintermedius Isolates from Dogs in Texas. Msphere, 4(2).	https://dx.doi.org/10.1128/mSphere.00033-19
tamu_1379	NA	283734	dog	Texas: US	62	350771	2566660	37.56	137954	2292		835	3	8	2	1	8	2	1	Little, S. V., Bryan, L. K., Hillhouse, A. E., Cohen, N. D., & Lawhon, S. D. (2019). Characterization of agr Groups of Staphylococcus pseudintermedius Isolates from Dogs in Texas. Msphere, 4(2).	https://dx.doi.org/10.1128/mSphere.00033-19
tamu_1381	NA	283734	dog	Texas: US	46	277236	2479354	37.73	186347	2532		903	1	7	2	8	57	1	1	Little, S. V., Bryan, L. K., Hillhouse, A. E., Cohen, N. D., & Lawhon, S. D. (2019). Characterization of agr Groups of Staphylococcus pseudintermedius Isolates from Dogs in Texas. Msphere, 4(2).	https://dx.doi.org/10.1128/mSphere.00033-19
tamu_1382	NA	283734	dog	Texas: US	25	1071597	2559000	37.5	385811	2387		819	2	8	2	1	7	1	2	Little, S. V., Bryan, L. K., Hillhouse, A. E., Cohen, N. D., & Lawhon, S. D. (2019). Characterization of agr Groups of Staphylococcus pseudintermedius Isolates from Dogs in Texas. Msphere, 4(2).	https://dx.doi.org/10.1128/mSphere.00033-19
tamu_1383	NA	283734	dog	Texas: US	71	183490	2553223	37.59	83650	2578	V-VII	84	2	10	2	1	5	1	2	Little, S. V., Bryan, L. K., Hillhouse, A. E., Cohen, N. D., & Lawhon, S. D. (2019). Characterization of agr Groups of Staphylococcus pseudintermedius Isolates from Dogs in Texas. Msphere, 4(2).	https://dx.doi.org/10.1128/mSphere.00033-19
tamu_1384	NA	283734	dog	Texas: US	44	590228	2499580	37.64	165936	2292		802	1	7	1	20	5	1	1	Little, S. V., Bryan, L. K., Hillhouse, A. E., Cohen, N. D., & Lawhon, S. D. (2019). Characterization of agr Groups of Staphylococcus pseudintermedius Isolates from Dogs in Texas. Msphere, 4(2).	https://dx.doi.org/10.1128/mSphere.00033-19
tamu_1385	NA	283734	dog	Texas: US	54	415959	2667908	37.53	159806	2624		68	1	10	1	4	1	1	1	Little, S. V., Bryan, L. K., Hillhouse, A. E., Cohen, N. D., & Lawhon, S. D. (2019). Characterization of agr Groups of Staphylococcus pseudintermedius Isolates from Dogs in Texas. Msphere, 4(2).	https://dx.doi.org/10.1128/mSphere.00033-19
tamu_1388	NA	283734	dog	Texas: US	43	340828	2587396	37.37	183750	2319		904	2	13	5	20	58	1	1	Little, S. V., Bryan, L. K., Hillhouse, A. E., Cohen, N. D., & Lawhon, S. D. (2019). Characterization of agr Groups of Staphylococcus pseudintermedius Isolates from Dogs in Texas. Msphere, 4(2).	https://dx.doi.org/10.1128/mSphere.00033-19
tamu_1389	NA	283734	dog	Texas: US	72	276831	2774113	37.13	100529	2262		866	5	6	3	1	7	2	2	Little, S. V., Bryan, L. K., Hillhouse, A. E., Cohen, N. D., & Lawhon, S. D. (2019). Characterization of agr Groups of Staphylococcus pseudintermedius Isolates from Dogs in Texas. Msphere, 4(2).	https://dx.doi.org/10.1128/mSphere.00033-19
tamu_1390	NA	283734.1390	dog	Texas: US	89	190752	2544686	37.56	63583	2244		873	6	7	1	1	13	2	2	Little, S. V., Bryan, L. K., Hillhouse, A. E., Cohen, N. D., & Lawhon, S. D. (2019). Characterization of agr Groups of Staphylococcus pseudintermedius Isolates from Dogs in Texas. Msphere, 4(2).	https://dx.doi.org/10.1128/mSphere.00033-19
tamu_1393	NA	283734	dog	Texas: US	39	634860	2499546	37.71	214507	2627		68	1	10	1	4	1	1	1	Little, S. V., Bryan, L. K., Hillhouse, A. E., Cohen, N. D., & Lawhon, S. D. (2019). Characterization of agr Groups of Staphylococcus pseudintermedius Isolates from Dogs in Texas. Msphere, 4(2).	https://dx.doi.org/10.1128/mSphere.00033-19
tamu_1397	NA	283734	dog	Texas: US	82	379106	2765040	37.32	122889	2326		771	1	13	2	22	8	1	2	Little, S. V., Bryan, L. K., Hillhouse, A. E., Cohen, N. D., & Lawhon, S. D. (2019). Characterization of agr Groups of Staphylococcus pseudintermedius Isolates from Dogs in Texas. Msphere, 4(2).	https://dx.doi.org/10.1128/mSphere.00033-19
tamu_1401	NA	283734	dog	Texas: US	47	348425	2528048	37.53	213672	2637		68	1	10	1	4	1	1	1	Little, S. V., Bryan, L. K., Hillhouse, A. E., Cohen, N. D., & Lawhon, S. D. (2019). Characterization of agr Groups of Staphylococcus pseudintermedius Isolates from Dogs in Texas. Msphere, 4(2).	https://dx.doi.org/10.1128/mSphere.00033-19
tamu_1402	NA	283734	dog	Texas: US	38	375887	2458200	37.72	263494	2312		905	4	13	2	1	5	28	2	Little, S. V., Bryan, L. K., Hillhouse, A. E., Cohen, N. D., & Lawhon, S. D. (2019). Characterization of agr Groups of Staphylococcus pseudintermedius Isolates from Dogs in Texas. Msphere, 4(2).	https://dx.doi.org/10.1128/mSphere.00033-19
tamu_1406	NA	283734	dog	Texas: US	37	436654	2449744	37.71	212305	2312		858	4	13	2	23	1	5	1	Little, S. V., Bryan, L. K., Hillhouse, A. E., Cohen, N. D., & Lawhon, S. D. (2019). Characterization of agr Groups of Staphylococcus pseudintermedius Isolates from Dogs in Texas. Msphere, 4(2).	https://dx.doi.org/10.1128/mSphere.00033-19
tamu_1408	NA	283734	dog	Texas: US	83	379812	2765383	37.32	112399	2328		849	4	9	2	23	7	4	2	Little, S. V., Bryan, L. K., Hillhouse, A. E., Cohen, N. D., & Lawhon, S. D. (2019). Characterization of agr Groups of Staphylococcus pseudintermedius Isolates from Dogs in Texas. Msphere, 4(2).	https://dx.doi.org/10.1128/mSphere.00033-19
tamu_1410	NA	283734.1410	dog	Texas: US	116	147828	2641689	37.37	44094	2368		718	3	13	2	2	1	1	1	Little, S. V., Bryan, L. K., Hillhouse, A. E., Cohen, N. D., & Lawhon, S. D. (2019). Characterization of agr Groups of Staphylococcus pseudintermedius Isolates from Dogs in Texas. Msphere, 4(2).	https://dx.doi.org/10.1128/mSphere.00033-19
tamu_1413	NA	283734	dog	Texas: US	48	521072	2544665	37.57	387362	2428		45	3	2	2	1	2	1	2	Little, S. V., Bryan, L. K., Hillhouse, A. E., Cohen, N. D., & Lawhon, S. D. (2019). Characterization of agr Groups of Staphylococcus pseudintermedius Isolates from Dogs in Texas. Msphere, 4(2).	https://dx.doi.org/10.1128/mSphere.00033-19
tamu_1414	NA	283734	dog	Texas: US	88	379944	2792383	37.3	126372	2450		811	1	13	2	1	11	2	2	Little, S. V., Bryan, L. K., Hillhouse, A. E., Cohen, N. D., & Lawhon, S. D. (2019). Characterization of agr Groups of Staphylococcus pseudintermedius Isolates from Dogs in Texas. Msphere, 4(2).	https://dx.doi.org/10.1128/mSphere.00033-19
tamu_1416	NA	283734	dog	Texas: US	62	292874	2546694	37.57	130745	2489		908	34	8	1	1	11	2	1	Little, S. V., Bryan, L. K., Hillhouse, A. E., Cohen, N. D., & Lawhon, S. D. (2019). Characterization of agr Groups of Staphylococcus pseudintermedius Isolates from Dogs in Texas. Msphere, 4(2).	https://dx.doi.org/10.1128/mSphere.00033-19
tamu_1418	NA	283734	dog	Texas: US	46	601846	2532452	37.55	191894	2417	V-VII	909	2	13	2	55	5	5	2	Little, S. V., Bryan, L. K., Hillhouse, A. E., Cohen, N. D., & Lawhon, S. D. (2019). Characterization of agr Groups of Staphylococcus pseudintermedius Isolates from Dogs in Texas. Msphere, 4(2).	https://dx.doi.org/10.1128/mSphere.00033-19
tamu_1420	NA	283734.1420	dog	Texas: US	43	288571	2621110	37.39	143135	2401		755	1	7	2	20	1	1	2	Little, S. V., Bryan, L. K., Hillhouse, A. E., Cohen, N. D., & Lawhon, S. D. (2019). Characterization of agr Groups of Staphylococcus pseudintermedius Isolates from Dogs in Texas. Msphere, 4(2).	https://dx.doi.org/10.1128/mSphere.00033-19
tamu_1422	NA	283734	dog	Texas: US	39	341302	2532543	37.64	180708	2451		833	3	2	2	1	11	1	2	Little, S. V., Bryan, L. K., Hillhouse, A. E., Cohen, N. D., & Lawhon, S. D. (2019). Characterization of agr Groups of Staphylococcus pseudintermedius Isolates from Dogs in Texas. Msphere, 4(2).	https://dx.doi.org/10.1128/mSphere.00033-19
tamu_1424	NA	283734	dog	Texas: US	50	413112	2567247	37.52	180229	2248		814	1	~24	3	1	7	2	1	Little, S. V., Bryan, L. K., Hillhouse, A. E., Cohen, N. D., & Lawhon, S. D. (2019). Characterization of agr Groups of Staphylococcus pseudintermedius Isolates from Dogs in Texas. Msphere, 4(2).	https://dx.doi.org/10.1128/mSphere.00033-19
tamu_1425	NA	283734	dog	Texas: US	60	351457	2611554	37.47	135707	2298		578	2	9	2	1	1	1	2	Little, S. V., Bryan, L. K., Hillhouse, A. E., Cohen, N. D., & Lawhon, S. D. (2019). Characterization of agr Groups of Staphylococcus pseudintermedius Isolates from Dogs in Texas. Msphere, 4(2).	https://dx.doi.org/10.1128/mSphere.00033-19
tamu_1427	NA	283734	dog	Texas: US	68	321197	2633795	37.46	131742	2429		923	29	3	2	1	11	2	1	Little, S. V., Bryan, L. K., Hillhouse, A. E., Cohen, N. D., & Lawhon, S. D. (2019). Characterization of agr Groups of Staphylococcus pseudintermedius Isolates from Dogs in Texas. Msphere, 4(2).	https://dx.doi.org/10.1128/mSphere.00033-19
tamu_1428	NA	283734	dog	Texas: US	40	547379	2684333	37.38	386912	2296		827	2	13	2	1	11	5	2	Little, S. V., Bryan, L. K., Hillhouse, A. E., Cohen, N. D., & Lawhon, S. D. (2019). Characterization of agr Groups of Staphylococcus pseudintermedius Isolates from Dogs in Texas. Msphere, 4(2).	https://dx.doi.org/10.1128/mSphere.00033-19
tamu_1429	NA	283734	dog	Texas: US	64	430441	2628756	37.41	133549	2394		768	5	2	1	1	11	1	2	Little, S. V., Bryan, L. K., Hillhouse, A. E., Cohen, N. D., & Lawhon, S. D. (2019). Characterization of agr Groups of Staphylococcus pseudintermedius Isolates from Dogs in Texas. Msphere, 4(2).	https://dx.doi.org/10.1128/mSphere.00033-19
tamu_1430	NA	283734.1430	dog	Texas: US	55	275620	2662177	37.4	134976	2334		850	4	9	2	4	3	2	1	Little, S. V., Bryan, L. K., Hillhouse, A. E., Cohen, N. D., & Lawhon, S. D. (2019). Characterization of agr Groups of Staphylococcus pseudintermedius Isolates from Dogs in Texas. Msphere, 4(2).	https://dx.doi.org/10.1128/mSphere.00033-19
tamu_1431	NA	283734	dog	Texas: US	45	636404	2565344	37.56	211860	2317		910	5	9	20	1	9	1	2	Little, S. V., Bryan, L. K., Hillhouse, A. E., Cohen, N. D., & Lawhon, S. D. (2019). Characterization of agr Groups of Staphylococcus pseudintermedius Isolates from Dogs in Texas. Msphere, 4(2).	https://dx.doi.org/10.1128/mSphere.00033-19
tamu_1434	NA	283734	dog	Texas: US	49	334202	2624997	37.51	186248	2427	IVg	811	1	13	2	1	11	2	2	Little, S. V., Bryan, L. K., Hillhouse, A. E., Cohen, N. D., & Lawhon, S. D. (2019). Characterization of agr Groups of Staphylococcus pseudintermedius Isolates from Dogs in Texas. Msphere, 4(2).	https://dx.doi.org/10.1128/mSphere.00033-19
tamu_1436	NA	283734	dog	Texas: US	51	505858	2476708	37.78	168442	2459		884	12	24	2	1	7	1	2	Little, S. V., Bryan, L. K., Hillhouse, A. E., Cohen, N. D., & Lawhon, S. D. (2019). Characterization of agr Groups of Staphylococcus pseudintermedius Isolates from Dogs in Texas. Msphere, 4(2).	https://dx.doi.org/10.1128/mSphere.00033-19
tamu_1437	NA	283734	dog	Texas: US	46	265829	2511085	37.57	135517	2768		757	1	10	2	1	1	1	2	Little, S. V., Bryan, L. K., Hillhouse, A. E., Cohen, N. D., & Lawhon, S. D. (2019). Characterization of agr Groups of Staphylococcus pseudintermedius Isolates from Dogs in Texas. Msphere, 4(2).	https://dx.doi.org/10.1128/mSphere.00033-19
tamu_1438	NA	283734	dog	Texas: US	56	332367	2606805	37.58	151965	2646	III-IIIa	71	3	9	1	2	1	2	1	Little, S. V., Bryan, L. K., Hillhouse, A. E., Cohen, N. D., & Lawhon, S. D. (2019). Characterization of agr Groups of Staphylococcus pseudintermedius Isolates from Dogs in Texas. Msphere, 4(2).	https://dx.doi.org/10.1128/mSphere.00033-19
tamu_1440	NA	283734.1440	dog	Texas: US	71	189105	2611803	37.48	77758	2295		760	1	7	2	1	7	1	1	Little, S. V., Bryan, L. K., Hillhouse, A. E., Cohen, N. D., & Lawhon, S. D. (2019). Characterization of agr Groups of Staphylococcus pseudintermedius Isolates from Dogs in Texas. Msphere, 4(2).	https://dx.doi.org/10.1128/mSphere.00033-19
tamu_1445	NA	283734	dog	Texas: US	57	285949	2524762	37.59	129812	2363		767	1	14	2	1	11	1	2	Little, S. V., Bryan, L. K., Hillhouse, A. E., Cohen, N. D., & Lawhon, S. D. (2019). Characterization of agr Groups of Staphylococcus pseudintermedius Isolates from Dogs in Texas. Msphere, 4(2).	https://dx.doi.org/10.1128/mSphere.00033-19
tamu_1446	NA	283734	dog	Texas: US	40	489311	2576554	37.5	226274	2513		859	4	13	2	1	7	1	2	Little, S. V., Bryan, L. K., Hillhouse, A. E., Cohen, N. D., & Lawhon, S. D. (2019). Characterization of agr Groups of Staphylococcus pseudintermedius Isolates from Dogs in Texas. Msphere, 4(2).	https://dx.doi.org/10.1128/mSphere.00033-19
tamu_1447	NA	283734	dog	Texas: US	64	392496	2555179	37.49	104467	2398		845	4	2	2	1	11	1	2	Little, S. V., Bryan, L. K., Hillhouse, A. E., Cohen, N. D., & Lawhon, S. D. (2019). Characterization of agr Groups of Staphylococcus pseudintermedius Isolates from Dogs in Texas. Msphere, 4(2).	https://dx.doi.org/10.1128/mSphere.00033-19
tamu_1450	NA	283734.1450	dog	Texas: US	99	121381	2617126	37.41	47264	2444		816	2	2	2	1	25	1	1	Little, S. V., Bryan, L. K., Hillhouse, A. E., Cohen, N. D., & Lawhon, S. D. (2019). Characterization of agr Groups of Staphylococcus pseudintermedius Isolates from Dogs in Texas. Msphere, 4(2).	https://dx.doi.org/10.1128/mSphere.00033-19
tamu_1451	NA	283734	dog	Texas: US	64	416580	2544885	37.66	155209	2271		843	4	2	1	23	1	5	2	Little, S. V., Bryan, L. K., Hillhouse, A. E., Cohen, N. D., & Lawhon, S. D. (2019). Characterization of agr Groups of Staphylococcus pseudintermedius Isolates from Dogs in Texas. Msphere, 4(2).	https://dx.doi.org/10.1128/mSphere.00033-19
tamu_1452	NA	283734	dog	Texas: US	72	434833	2641570	37.43	170055	2575		68	1	10	1	4	1	1	1	Little, S. V., Bryan, L. K., Hillhouse, A. E., Cohen, N. D., & Lawhon, S. D. (2019). Characterization of agr Groups of Staphylococcus pseudintermedius Isolates from Dogs in Texas. Msphere, 4(2).	https://dx.doi.org/10.1128/mSphere.00033-19
tamu_1454	NA	283734	dog	Texas: US	50	297637	2610365	37.42	142937	2443	IVg	762	4	13	6	1	11	2	5	Little, S. V., Bryan, L. K., Hillhouse, A. E., Cohen, N. D., & Lawhon, S. D. (2019). Characterization of agr Groups of Staphylococcus pseudintermedius Isolates from Dogs in Texas. Msphere, 4(2).	https://dx.doi.org/10.1128/mSphere.00033-19
tamu_1456	NA	283734	dog	Texas: US	90	380630	2911194	37	102874	2704	V-VII	825	2	11	2	11	5	2	2	Little, S. V., Bryan, L. K., Hillhouse, A. E., Cohen, N. D., & Lawhon, S. D. (2019). Characterization of agr Groups of Staphylococcus pseudintermedius Isolates from Dogs in Texas. Msphere, 4(2).	https://dx.doi.org/10.1128/mSphere.00033-19
tamu_1457	NA	283734	dog	Texas: US	57	324241	2772747	37.32	143320	2569		17	1	7	1	1	13	1	1	Little, S. V., Bryan, L. K., Hillhouse, A. E., Cohen, N. D., & Lawhon, S. D. (2019). Characterization of agr Groups of Staphylococcus pseudintermedius Isolates from Dogs in Texas. Msphere, 4(2).	https://dx.doi.org/10.1128/mSphere.00033-19
tamu_1458	NA	283734	dog	Texas: US	61	372204	2522563	37.64	204528	2706	III-IIIa	71	3	9	1	2	1	2	1	Little, S. V., Bryan, L. K., Hillhouse, A. E., Cohen, N. D., & Lawhon, S. D. (2019). Characterization of agr Groups of Staphylococcus pseudintermedius Isolates from Dogs in Texas. Msphere, 4(2).	https://dx.doi.org/10.1128/mSphere.00033-19
tamu_1461	NA	283734	dog	Texas: US	49	602794	2587011	37.44	173622	2602	III-IIIa	169	2	9	1	2	1	~1	1	Little, S. V., Bryan, L. K., Hillhouse, A. E., Cohen, N. D., & Lawhon, S. D. (2019). Characterization of agr Groups of Staphylococcus pseudintermedius Isolates from Dogs in Texas. Msphere, 4(2).	https://dx.doi.org/10.1128/mSphere.00033-19
tamu_1462	NA	283734	dog	Texas: US	84	385908	2702071	37.34	136455	2348		155	2	11	2	1	1	1	2	Little, S. V., Bryan, L. K., Hillhouse, A. E., Cohen, N. D., & Lawhon, S. D. (2019). Characterization of agr Groups of Staphylococcus pseudintermedius Isolates from Dogs in Texas. Msphere, 4(2).	https://dx.doi.org/10.1128/mSphere.00033-19
tamu_1463	NA	283734	dog	Texas: US	62	466949	2580047	37.53	143694	2484	V-VII	2163	51?	11	2	11	5	1	2	Little, S. V., Bryan, L. K., Hillhouse, A. E., Cohen, N. D., & Lawhon, S. D. (2019). Characterization of agr Groups of Staphylococcus pseudintermedius Isolates from Dogs in Texas. Msphere, 4(2).	https://dx.doi.org/10.1128/mSphere.00033-19
tamu_1464	NA	283734	dog	Texas: US	39	483519	2593333	37.48	232973	2435	IVg	303	1	7	3	1	11	1	2	Little, S. V., Bryan, L. K., Hillhouse, A. E., Cohen, N. D., & Lawhon, S. D. (2019). Characterization of agr Groups of Staphylococcus pseudintermedius Isolates from Dogs in Texas. Msphere, 4(2).	https://dx.doi.org/10.1128/mSphere.00033-19
tamu_1465	NA	283734	dog	Texas: US	46	478960	2497525	37.62	120027	2480	V-VII	64	2	7	2	11	5	2	2	Little, S. V., Bryan, L. K., Hillhouse, A. E., Cohen, N. D., & Lawhon, S. D. (2019). Characterization of agr Groups of Staphylococcus pseudintermedius Isolates from Dogs in Texas. Msphere, 4(2).	https://dx.doi.org/10.1128/mSphere.00033-19
tamu_1468	NA	283734	dog	Texas: US	73	380694	2724717	37.37	128310	2464		155	2	11	2	1	1	1	2	Little, S. V., Bryan, L. K., Hillhouse, A. E., Cohen, N. D., & Lawhon, S. D. (2019). Characterization of agr Groups of Staphylococcus pseudintermedius Isolates from Dogs in Texas. Msphere, 4(2).	https://dx.doi.org/10.1128/mSphere.00033-19
tamu_1469	NA	283734	dog	Texas: US	54	614898	2618119	37.46	138899	2436	V-VII	917	33	11	2	11	5	1	2	Little, S. V., Bryan, L. K., Hillhouse, A. E., Cohen, N. D., & Lawhon, S. D. (2019). Characterization of agr Groups of Staphylococcus pseudintermedius Isolates from Dogs in Texas. Msphere, 4(2).	https://dx.doi.org/10.1128/mSphere.00033-19
tamu_1470	NA	283734.1470	dog	Texas: US	35	496863	2655295	37.46	243864	2449		862	4	21	2	1	11	1	2	Little, S. V., Bryan, L. K., Hillhouse, A. E., Cohen, N. D., & Lawhon, S. D. (2019). Characterization of agr Groups of Staphylococcus pseudintermedius Isolates from Dogs in Texas. Msphere, 4(2).	https://dx.doi.org/10.1128/mSphere.00033-19
					No. of contigs	Largest contig	Total length	GC content	N50	No. of predicted genes
			Genome Statistics	Mean:	58.1785	421185	2.65119e+06	37.4154	223859	2480.12
				Median:	54	320262	2649597	37.39	133401	2484
				Min:	1	111502	2449744	37	36579	2244
				Max:	193	2841212	2911194	37.8	2841212	2768

## Sheet: Table_S3
Table S3. Distribution of genes in the New England S. pseudintermedius pan-genome identified using Panaroo
Gene	Non-unique Gene name	Annotation	No. isolates	Minimum gene length	Maximum gene length	Average gene length
group_2629		hypothetical protein	170	321	321	321		Core genes
group_2626		hypothetical protein	170	321	321	321		Soft core genes
ydbP	ydbP	Thioredoxin-like protein YdbP	170	321	321	321		Shell genes
sdpR	sdpR	Transcriptional repressor SdpR	170	321	321	321		Cloud genes
group_2622		hypothetical protein	170	321	321	321
group_2620		hypothetical protein	170	324	324	324
group_2612		hypothetical protein	170	324	324	324
group_2592		hypothetical protein	170	324	324	324
comGC	comGC	ComG operon protein 3	170	324	324	324
group_2567		hypothetical protein	170	486	633	630.406
rsbV	rsbV	Anti-sigma-B factor antagonist	170	327	327	327
gdx	gdx	Guanidinium exporter	170	327	327	327
darA	darA	Cyclic di-AMP receptor A	170	330	330	330
yodB	yodB	HTH-type transcriptional regulator YodB	170	330	330	330
group_2521		hypothetical protein	170	333	333	333
group_2520		hypothetical protein	170	333	333	333
group_2515		hypothetical protein	170	282	282	282
group_2496		hypothetical protein	170	336	336	336
group_2492		hypothetical protein	170	336	336	336
group_2491		hypothetical protein	170	336	336	336
group_2489		hypothetical protein	170	336	336	336
gpsB	gpsB	Cell cycle protein GpsB	170	336	336	336
group_2487		hypothetical protein	170	336	336	336
ypjD	ypjD	putative protein YpjD	170	324	324	324
group_2463		hypothetical protein	170	2595	2601	2595.11
mnhC1_1	mnhC1_1	Na(+)/H(+) antiporter subunit C1	170	345	345	345
lacR	lacR	Lactose phosphotransferase system repressor	170	639	753	752.329
rbfA	rbfA	Ribosome-binding factor A	170	345	345	345
group_2427		hypothetical protein	170	345	345	345
pip~~~rutD	pip;rutD	Proline iminopeptidase;Putative aminoacrylate hydrolase RutD	170	921	966	965.735
group_2412		hypothetical protein	170	348	348	348
mnhC1_2	mnhC1_2	Na(+)/H(+) antiporter subunit C1	170	348	348	348
sarR	sarR	HTH-type transcriptional regulator SarR	170	348	348	348
dgkA	dgkA	Undecaprenol kinase	170	348	348	348
crcB_2	crcB_2	Putative fluoride ion transporter CrcB	170	348	348	348
group_2380		hypothetical protein	170	363	1509	1497.16
rplS	rplS	50S ribosomal protein L19	170	351	351	351
group_2365		hypothetical protein	170	171	1179	917.376
rplV	rplV	50S ribosomal protein L22	170	354	354	354
group_2361		hypothetical protein	170	354	354	354
isaA~~~sceD	isaA;sceD	putative transglycosylase IsaA;putative transglycosylase SceD	170	246	714	702.702
yicL_2~~~yicL_1~~~yicL	yicL_2;yicL_1;yicL;	putative inner membrane transporter YicL;hypothetical protein	170	213	906	889.214
queE_2	;queE_2	hypothetical protein;7-carboxy-7-deazaguanine synthase	170	288	1140	1133.04
group_2341		hypothetical protein	170	357	357	357
group_2340		hypothetical protein	170	267	759	731.949
group_2339		hypothetical protein	170	357	357	357
mnhG1	mnhG1	Na(+)/H(+) antiporter subunit G1	170	357	357	357
mgsR	mgsR	Regulatory protein MgsR	170	357	357	357
mdrP_2~~~mdrP_1	;mdrP_2;mdrP_1	hypothetical protein;Na(+) Li(+) K(+)/H(+) antiporter	170	297	1257	1178.8
group_2336		hypothetical protein	170	357	357	357
rsfS	rsfS	Ribosomal silencing factor RsfS	170	357	357	357
lip_1~~~lip_3~~~lip2_1~~~lip2_2	;lip_1;lip_3;lip2_1;lip2_2	hypothetical protein;Lipase;Lipase 2	170	144	1908	1694.37
group_2326		putative acetyl-CoA acyltransferase	170	1125	1152	1151.84
mscL	mscL	Large-conductance mechanosensitive channel	170	360	360	360
group_2315		Protein	170	360	360	360
clsA~~~cls_1~~~cls_2	clsA;cls_1;cls_2	Major cardiolipin synthase ClsA;Cardiolipin synthase	170	279	1491	1473.1
rplR	rplR	50S ribosomal protein L18	170	360	360	360
rihB	rihB	Pyrimidine-specific ribonucleoside hydrolase RihB	170	948	948	948
dhaM	dhaM	PTS-dependent dihydroxyacetone kinase phosphotransferase subunit DhaM	170	360	360	360
group_2311		hypothetical protein	170	252	264	252.09
cspLA	cspLA	Cold shock-like protein CspLA	170	147	201	200.68
group_2294		hypothetical protein	170	363	363	363
group_2293		hypothetical protein	170	363	363	363
copB_1~~~copB~~~copB_2	copB_1;copB;copB_2	Copper-exporting P-type ATPase B	170	219	2049	2037.02
group_2287		hypothetical protein	170	333	333	333
group_2282		hypothetical protein	170	609	636	635.841
group_2281		hypothetical protein	170	336	681	651.648
yabA	yabA	Initiation-control protein YabA	170	366	366	366
group_2277		hypothetical protein	170	147	729	683.583
rplL	rplL	50S ribosomal protein L7/L12	170	366	366	366
group_2276		hypothetical protein	170	366	366	366
rpsM	rpsM	30S ribosomal protein S13	170	366	366	366
group_2273		hypothetical protein	170	603	603	603
proC_2~~~proC_1~~~proC	proC_2;proC_1;proC	Pyrroline-5-carboxylate reductase	170	435	816	812.088
mcbC	;mcbC	hypothetical protein;Microcin B17-processing protein McbC	170	270	813	802.849
adh	adh	Alcohol dehydrogenase	170	891	1044	1042.73
group_2269		hypothetical protein	170	270	774	411.223
group_2268		hypothetical protein	170	288	1044	1036.26
group_2265		hypothetical protein	170	543	543	543
ywlC	ywlC	Threonylcarbamoyl-AMP synthase	170	1053	1059	1058.72
group_2259		Soluble hydrogenase 42 kDa subunit;hypothetical protein	170	366	1161	1155
yojF	yojF	putative protein YojF	170	369	369	369
glnR	glnR	HTH-type transcriptional regulator GlnR	170	369	369	369
yihN	yihN;	Inner membrane protein YihN;hypothetical protein	170	156	1293	1277.88
rplQ	rplQ	50S ribosomal protein L17	170	369	369	369
gabD	gabD	Succinate-semialdehyde dehydrogenase [NADP(+)]	170	1086	1389	1387.22
gntR~~~treR_1	;gntR;treR_1	hypothetical protein;HTH-type transcriptional regulator GntR;HTH-type transcriptional regulator TreR	170	123	948	942.175
ylmB	ylmB	N-formyl-4-amino-5-aminomethyl-2-methylpyrimidine deformylase	170	1233	1233	1233
MroQ	MroQ	Membrane-embedded CAAX protease MroQ	170	768	768	768
group_2252		putative protein	170	513	516	513.018
group_2251		hypothetical protein	170	429	429	429
yfbR	;yfbR	hypothetical protein;5'-deoxynucleotidase YfbR	170	216	642	639.494
pls	;pls	hypothetical protein;Surface protein	170	213	4839	4165.89
folB	folB	Dihydroneopterin aldolase	170	372	372	372
yjbI	yjbI	Group 2 truncated hemoglobin YjbI	170	372	372	372
sarA	sarA	Transcriptional regulator SarA	170	372	372	372
group_2235		putative protein	170	375	375	375
group_2230		putative protein	170	375	375	375
pnp_2	pnp_2	Polyribonucleotide nucleotidyltransferase	170	378	378	378
group_2220		Putative esterase	170	378	378	378
ymcA	ymcA	putative protein YmcA	170	378	378	378
ybaN	ybaN	Inner membrane protein YbaN	170	378	378	378
yabJ	yabJ	2-iminobutanoate/2-iminopropanoate deaminase	170	381	381	381
group_2208		hypothetical protein	170	222	909	513.873
ugpQ_1~~~ugpQ	ugpQ_1;ugpQ	Glycerophosphodiester phosphodiesterase cytoplasmic	170	666	747	746.524
gcvH	gcvH	Glycine cleavage system H protein	170	381	381	381
group_2200	mhqA_1;	Putative ring-cleaving dioxygenase MhqA;hypothetical protein	170	825	825	825
group_2198		hypothetical protein	170	204	216	204.353
mleN_3~~~nhaC	mleN_3;nhaC	Malate-2H(+)/Na(+)-lactate antiporter;Na(+)/H(+) antiporter NhaC	170	390	1473	1414.73
group_2195		hypothetical protein	170	384	384	384
panD	panD	Aspartate 1-decarboxylase	170	384	384	384
group_2186		hypothetical protein	170	387	387	387
ftsL	ftsL	Cell division protein FtsL	170	387	387	387
yibN	yibN	putative protein YibN	170	387	387	387
divIC	divIC	Cell division protein DivIC	170	390	390	390
yugI	yugI	General stress protein 13	170	390	390	390
group_2177		hypothetical protein	170	390	390	390
rpsK	rpsK	30S ribosomal protein S11	170	390	390	390
group_2176		Putative phosphoesterase	170	507	507	507
group_2173		hypothetical protein	170	336	336	336
cls_1~~~cls_2	cls_1;cls_2	Cardiolipin synthase	170	1491	1491	1491
nusA	nusA	Transcription termination/antitermination protein NusA	170	1122	1179	1177.66
rihC	rihC	Non-specific ribonucleoside hydrolase RihC	170	783	906	905.276
group_2165		Urea transporter;hypothetical protein	170	270	900	895.053
cidA	cidA	Holin-like protein CidA	170	393	393	393
nusB	nusB	Transcription antitermination protein NusB	170	393	393	393
group_2151		hypothetical protein	170	339	564	562.676
rsbU	rsbU	Phosphoserine phosphatase RsbU	170	975	1086	1004.42
group_2144		hypothetical protein	170	714	837	717.688
spxA	spxA	Regulatory protein Spx	170	396	396	396
sbcC~~~sbcC_2~~~sbcC_1	sbcC;sbcC_2;sbcC_1	Nuclease SbcCD subunit C	170	1329	3033	3015.3
rnmV_1	rnmV_1	Ribonuclease M5	170	396	396	396
group_2129		hypothetical protein	170	1248	1248	1248
group_2122		hypothetical protein	170	231	2610	2577.8
folA	folA	Dihydrofolate reductase	170	480	480	480
group_2115		hypothetical protein	170	480	480	480
ybaK	ybaK	Cys-tRNA(Pro)/Cys-tRNA(Cys) deacylase YbaK	170	480	480	480
nrdI	nrdI	Protein NrdI	170	399	399	399
rpsH	rpsH	30S ribosomal protein S8	170	399	399	399
rpsI	rpsI	30S ribosomal protein S9	170	399	399	399
tarD	tarD	Glycerol-3-phosphate cytidylyltransferase	170	399	399	399
group_2103		hypothetical protein	170	399	399	399
group_2100		putative AAA domain-containing protein	170	1272	1275	1272.64
group_2095		hypothetical protein	170	309	309	309
sglT_2~~~sglT_1	;sglT_2;sglT_1	hypothetical protein;Sodium/glucose cotransporter	170	126	1377	1368.65
recN	recN	DNA repair protein RecN	170	1647	1683	1682.79
group_2084		hypothetical protein	170	402	402	402
group_2083		hypothetical protein	170	294	345	304.041
group_2082		hypothetical protein	170	417	423	422.929
sbcD	sbcD	Nuclease SbcCD subunit D	170	1122	1122	1122
group_2073		hypothetical protein	170	405	405	405
atpC	atpC	ATP synthase epsilon chain	170	405	405	405
group_2066		hypothetical protein	170	597	1578	1551.47
group_2064		hypothetical protein	170	408	408	408
cdd	cdd	Cytidine deaminase	170	408	408	408
group_2053		hypothetical protein	170	189	225	189.212
nfrA	nfrA	NADPH-dependent oxidoreductase	170	756	756	756
mfd_1~~~mfd_2~~~mfd	mfd_1;mfd_2;mfd	Transcription-repair-coupling factor	170	507	3513	3492.65
group_2043		hypothetical protein	170	162	162	162
sftA	;sftA	hypothetical protein;DNA translocase SftA	170	234	3243	3223.88
moaD	moaD	Molybdopterin synthase sulfur carrier subunit	170	234	234	234
group_2039		putative autolysin SsaALP	170	828	846	828.847
group_2034		hypothetical protein	170	201	696	684.139
mneS	mneS	Manganese efflux system protein MneS	170	882	885	884.347
mdtD	mdtD	Putative multidrug resistance protein MdtD	170	1854	1854	1854
group_2030		hypothetical protein	170	576	576	576
group_2028		Maltose epimerase	170	1026	1026	1026
glkA	glkA	Glucokinase	170	864	864	864
group_2024		hypothetical protein	170	96	96	96
zur	zur	Zinc-specific metallo-regulatory protein	170	414	414	414
group_2022		hypothetical protein	170	414	414	414
rpsL	rpsL	30S ribosomal protein S12	170	414	414	414
group_2020		hypothetical protein	170	414	414	414
group_2019		hypothetical protein	170	960	963	962.947
group_2017		hypothetical protein	170	492	576	559.412
group_2014		hypothetical protein	170	417	417	417
group_2008		hypothetical protein	170	948	957	956.947
ywiB	ywiB	putative beta-barrel protein YwiB	170	417	417	417
rlmH	rlmH	Ribosomal RNA large subunit methyltransferase H	170	480	480	480
agrB	agrB;	Accessory gene regulator protein B;hypothetical protein	170	567	1776	574.263
group_1996		hypothetical protein;Serine protease HtrA-like protein	170	738	1653	1587.15
group_1995		hypothetical protein	170	495	1362	1346.2
cymR	cymR	HTH-type transcriptional regulator CymR	170	420	420	420
sbi	sbi;	Immunoglobulin-binding protein Sbi;hypothetical protein	170	222	1527	1484.88
hisG	hisG	ATP phosphoribosyltransferase	170	615	615	615
panC	panC	Pantothenate synthetase	170	861	861	861
group_1993		hypothetical protein	170	186	186	186
ytmI	ytmI	putative N-acetyltransferase YtmI	170	558	558	558
group_1986		hypothetical protein	170	708	756	708.282
ylmA	ylmA	putative ABC transporter ATP-binding protein YlmA	170	780	780	780
group_1984		hypothetical protein	170	774	786	785.929
infB	infB	Translation initiation factor IF-2	170	2121	2175	2167.06
aur~~~sepA_2	aur;sepA_2	Zinc metalloproteinase aureolysin;Extracellular elastase	170	333	1560	1509.56
rplK	rplK	50S ribosomal protein L11	170	423	423	423
group_1980		hypothetical protein	170	171	1203	1179.31
group_1977		hypothetical protein	170	1602	1710	1660.24
group_1976		hypothetical protein	170	339	339	339
manZ_1~~~manZ_2	manZ_1;manZ_2	PTS system mannose-specific EIID component	170	894	924	894.176
group_1973		Organic hydroperoxide resistance protein-like protein	170	423	423	423
yokF	yokF;	SPbeta prophage-derived endonuclease YokF;hypothetical protein	170	345	1008	999.351
group_1971		hypothetical protein	170	423	423	423
folP	folP	Dihydropteroate synthase	170	792	804	803.929
group_1954		hypothetical protein	170	174	330	328.147
isdI	isdI	Heme oxygenase (staphylobilin-producing) 2	170	330	330	330
cdaR_1~~~cdaR_2	;cdaR_1;cdaR_2	hypothetical protein;Carbohydrate diacid regulator	170	243	1146	1129.5
galT	galT	Galactose-1-phosphate uridylyltransferase	170	1500	1503	1502.91
group_1949		hypothetical protein	170	219	219	219
mhqR	mhqR	HTH-type transcriptional regulator MhqR	170	426	426	426
trpC	trpC	Indole-3-glycerol phosphate synthase	170	780	780	780
cysA	cysA	Sulfate/thiosulfate import ATP-binding protein CysA	170	606	612	611.188
mrpB	mrpB	Na(+)/H(+) antiporter subunit B	170	426	426	426
yciC_2~~~yciC_3	yciC_2;yciC_3	Putative metal chaperone YciC	170	1206	1206	1206
group_1947		hypothetical protein	170	231	231	231
ispD	ispD	2-C-methyl-D-erythritol 4-phosphate cytidylyltransferase	170	684	699	698.912
cutC	cutC;	Copper homeostasis protein CutC;hypothetical protein	170	96	636	631.719
ptpB	ptpB	Low molecular weight protein-tyrosine-phosphatase PtpB	170	426	426	426
expZ_2~~~ettA_2~~~yheS_1~~~ettA_1	expZ_2;ettA_2;yheS_1;;ettA_1	Nucleotide-binding protein ExpZ;Energy-dependent translational throttle protein EttA;putative ABC transporter ATP-binding protein YheS;hypothetical protein	170	102	1620	494.365
group_1940		hypothetical protein	170	1092	1101	1098.04
group_1938		hypothetical protein	170	120	405	284.665
group_1934		hypothetical protein	170	429	429	429
group_1933		hypothetical protein	170	315	372	371.665
yrrK	yrrK	Putative pre-16S rRNA nuclease	170	429	429	429
betL_1~~~opuD_1~~~opuD_2	betL_1;opuD_1;opuD_2	Glycine betaine transporter BetL;Glycine betaine transporter OpuD	170	189	426	214.853
group_1929		hypothetical protein	170	639	639	639
group_1927		hypothetical protein	170	621	759	754.941
group_1926		hypothetical protein	170	174	330	328.614
gltS	gltS	Sodium/glutamate symporter	170	1212	1212	1212
trpA~~~trpA_1~~~trpA_2	trpA;trpA_1;trpA_2	Tryptophan synthase alpha chain	170	180	750	745.386
ogt	ogt	Methylated-DNA--protein-cysteine methyltransferase constitutive	170	522	540	522.106
group_1921		hypothetical protein	170	180	186	182.506
group_1920		hypothetical protein	170	450	1185	1072.63
group_1916		hypothetical protein	170	183	240	239.647
group_1915		hypothetical protein	170	192	255	254.629
group_1912		hypothetical protein	170	354	354	354
group_1911		hypothetical protein	170	564	621	615.582
group_1910	nhoA;	Arylamine N-acetyltransferase / N-hydroxyarylamine O-acetyltransferase;hypothetical protein	170	789	807	800.965
group_1908		hypothetical protein	170	432	432	432
mraZ	mraZ	Transcriptional regulator MraZ	170	432	432	432
group_1907		hypothetical protein	170	1329	1329	1329
ydaG	ydaG	General stress protein 26	170	432	432	432
group_1905		hypothetical protein	170	816	816	816
group_1904		hypothetical protein	170	159	420	396.759
group_1903		hypothetical protein	170	198	198	198
rpmH	rpmH	50S ribosomal protein L34	170	135	138	137.982
group_1902		hypothetical protein	170	561	561	561
accB_2	accB_2	Biotin carboxyl carrier protein of acetyl-CoA carboxylase	170	462	468	467.965
group_1899		hypothetical protein	170	1230	1368	1367.19
group_1898	;btuD_3	putative ABC transporter ATP-binding protein;hypothetical protein;Vitamin B12 import ATP-binding protein BtuD	170	210	657	629.006
group_1896		hypothetical protein	170	285	411	285.741
pabA_2~~~pabA_1	pabA_2;pabA_1	Aminodeoxychorismate/anthranilate synthase component 2	170	585	585	585
pdhC_2	pdhC_2	Dihydrolipoyllysine-residue acetyltransferase component of pyruvate dehydrogenase complex	170	1275	1317	1314.78
yedJ	yedJ;	putative protein YedJ;hypothetical protein	170	573	657	656.506
group_1890		hypothetical protein	170	435	435	435
group_1889		Acid shock protein	170	435	435	435
rplP	rplP	50S ribosomal protein L16	170	435	435	435
ssl5~~~ssl3	ssl5;ssl3	Staphylococcal superantigen-like 5;Staphylococcal superantigen-like 3	170	216	705	699.754
nanA_2	nanA_2;	N-acetylneuraminate lyase;hypothetical protein	170	105	933	927.316
group_1882		hypothetical protein	170	240	240	240
yhhS_2	yhhS_2	putative MFS-type transporter YhhS	170	1173	1173	1173
rpoE	rpoE	putative DNA-directed RNA polymerase subunit delta	170	528	546	545.753
treP_1~~~treP_2	treP_1;treP_2	PTS system trehalose-specific EIIBC component	170	1437	1437	1437
rsuA	;rsuA	hypothetical protein;Ribosomal small subunit pseudouridine synthase A	170	204	699	683.034
group_1877		hypothetical protein	170	438	438	438
group_1876		hypothetical protein	170	894	897	896.982
rplM	rplM	50S ribosomal protein L13	170	438	438	438
ureB	ureB	Urease subunit beta	170	360	360	360
nixA	nixA	Nickel transporter NixA	170	219	1011	1005.62
sbnE	sbnE	L-23-diaminopropanoate--citrate ligase	170	1719	1779	1719.35
orr	orr	Ornithine racemase	170	1077	1077	1077
mtlD	mtlD;	Mannitol-1-phosphate 5-dehydrogenase;hypothetical protein	170	222	1107	1031.79
group_1866		hypothetical protein	170	540	540	540
lrgA	lrgA	Antiholin-like protein LrgA	170	441	441	441
pxpC_1~~~pxpC_2	pxpC_1;pxpC_2	5-oxoprolinase subunit C	170	1005	1032	1005.16
zupT	zupT	Zinc transporter ZupT	170	705	816	815.347
yhhS_1	yhhS_1	putative MFS-type transporter YhhS	170	1182	1182	1182
group_1862		hypothetical protein	170	441	441	441
rplO	rplO	50S ribosomal protein L15	170	441	441	441
sdhA_2~~~sdhA_1	sdhA_2;sdhA_1	L-serine dehydratase alpha chain	170	807	888	887.524
rplGA	rplGA	putative ribosomal protein YlxQ	170	306	306	306
group_1848		N-acetylmuramoyl-L-alanine amidase domain-containing protein	170	2076	2088	2087.44
group_1846		hypothetical protein	170	159	183	175.845
ypcP	ypcP	5'-3' exonuclease	170	882	882	882
cvfB	cvfB	Conserved virulence factor B	170	912	912	912
fabZ	fabZ	3-hydroxyacyl-[acyl-carrier-protein] dehydratase FabZ	170	444	444	444
group_1842		hypothetical protein	170	444	444	444
group_1841		hypothetical protein	170	444	444	444
group_1840		hypothetical protein	170	294	336	335.753
rplI	rplI	50S ribosomal protein L9	170	447	447	447
dps	dps	General stress protein 20U	170	447	447	447
group_1835		putative HTH-type transcriptional regulator	170	447	447	447
group_1834		hypothetical protein	170	447	447	447
rnpA	rnpA	Ribonuclease P protein component	170	348	348	348
group_1825		putative N-acetyltransferase	170	450	450	450
sufU	sufU	Zinc-dependent sulfurtransferase SufU	170	450	450	450
sarZ	sarZ	HTH-type transcriptional regulator SarZ	170	450	450	450
cmtB	cmtB	Mannitol-specific cryptic phosphotransferase enzyme IIA component	170	450	450	450
group_1824		hypothetical protein	170	450	450	450
comGA	comGA;	ComG operon protein 1;hypothetical protein	170	321	975	950.596
argR_1	argR_1	Arginine repressor	170	453	453	453
ndk	ndk	Nucleoside diphosphate kinase	170	453	453	453
group_1810		hypothetical protein	170	453	453	453
dtd	dtd	D-aminoacyl-tRNA deacylase	170	453	453	453
moaA_1~~~moaA_2~~~moaA_3	moaA_1;;moaA_2;moaA_3	GTP 3'8-cyclase;hypothetical protein	170	237	1392	1051.27
group_1800		hypothetical protein	170	456	456	456
ureE	ureE	Urease accessory protein UreE	170	456	456	456
fur	fur	Ferric uptake regulation protein	170	456	456	456
msrC	msrC	Free methionine-R-sulfoxide reductase	170	456	456	456
entC3~~~entC2	entC3;;entC2	Enterotoxin type C-3;hypothetical protein;Enterotoxin type C-2	170	231	795	777.241
gph_2~~~gph_3~~~yjjG_2~~~yjjG	gph_2;;gph_3;yjjG_2;yjjG	Phosphoglycolate phosphatase;hypothetical protein;Pyrimidine 5'-nucleotidase YjjG	170	171	741	690.264
pap	;pap	Polyphosphate:AMP phosphotransferase;hypothetical protein	170	138	1500	1402.73
lacG	lacG	6-phospho-beta-galactosidase	170	771	1428	1403.38
uvrA_2~~~uvrA_3	uvrA_2;uvrA_3	UvrABC system protein A	170	630	2262	2235.12
group_1794		hypothetical protein	170	459	459	459
perR	perR	Peroxide-responsive repressor PerR	170	459	459	459
ptpA	ptpA	Low molecular weight protein-tyrosine-phosphatase PtpA	170	459	459	459
tsaE	tsaE	tRNA threonylcarbamoyladenosine biosynthesis protein TsaE	170	459	459	459
group_1792		hypothetical protein	170	459	459	459
group_1791		hypothetical protein	170	141	156	144.728
group_1784		hypothetical protein	170	468	531	469.112
group_1782		hypothetical protein	170	336	357	336.247
sepA	sepA	Multidrug resistance efflux pump SepA	170	462	462	462
sirC	sirC	Precorrin-2 dehydrogenase	170	462	462	462
group_1775		hypothetical protein	170	462	462	462
ctsR	ctsR	Transcriptional regulator CtsR	170	462	462	462
ybeY	ybeY	Endoribonuclease YbeY	170	462	462	462
group_1774		hypothetical protein	170	462	462	462
tadA_1	tadA_1	tRNA-specific adenosine deaminase	170	462	462	462
tam~~~COQ5	;tam;COQ5	hypothetical protein;Trans-aconitate 2-methyltransferase;2-methoxy-6-polyprenyl-14-benzoquinol methylase mitochondrial	170	243	777	719.158
paiA	paiA;	Spermidine/spermine N(1)-acetyltransferase;hypothetical protein	170	201	519	515.947
group_1765		hypothetical protein	170	195	642	633.541
group_1764		hypothetical protein	170	429	1263	1092.77
tcaR	tcaR	HTH-type transcriptional regulator TcaR	170	465	465	465
smpB	smpB	SsrA-binding protein	170	465	465	465
group_1760		hypothetical protein	170	465	465	465
group_1759		hypothetical protein	170	465	465	465
group_1758		hypothetical protein	170	201	642	637.018
scdA	scdA	Iron-sulfur cluster repair protein ScdA	170	294	675	672.759
phrB	;phrB	hypothetical protein;Deoxyribodipyrimidine photo-lyase	170	462	1434	1375.24
yhaP_1~~~yhaP_2~~~yhaP	;yhaP_1;yhaP_2;yhaP	hypothetical protein;putative protein YhaP	170	201	1245	1208.93
group_1755		14-dihydroxy-2-naphthoyl-CoA hydrolase	170	468	468	468
group_1752		hypothetical protein	170	162	729	724.211
mta	;mta	hypothetical protein;HTH-type transcriptional activator mta	170	141	741	717.329
group_1750		hypothetical protein	170	468	468	468
group_1749		hypothetical protein	170	291	339	337.588
group_1748		hypothetical protein	170	468	468	468
oppC_2~~~cntC_1~~~dppC~~~oppC_1	oppC_2;cntC_1;;dppC;oppC_1	Oligopeptide transport system permease protein OppC;Metal-staphylopine import system permease protein CntC;Putative peptide transport permease protein;Dipeptide transport system permease protein DppC;hypothetical protein	170	195	894	813.902
group_1745		hypothetical protein	170	468	468	468
group_1744		hypothetical protein	170	162	870	637.131
ribH	ribH	67-dimethyl-8-ribityllumazine synthase	170	468	468	468
group_1742		hypothetical protein	170	342	732	727.754
nrdR	nrdR	Transcriptional repressor NrdR	170	468	468	468
group_1741		hypothetical protein	170	471	471	471
tenA_2~~~tenA_3	tenA_2;tenA_3	Aminopyrimidine aminohydrolase	170	249	684	679.421
group_1740		hypothetical protein	170	564	723	722.065
group_1737		putative ketoamine kinase	170	426	864	858.895
group_1735		hypothetical protein	170	114	1329	653.116
hisF	hisF	Imidazole glycerol phosphate synthase subunit HisF	170	657	765	764.365
luxS	luxS	S-ribosylhomocysteine lyase	170	471	471	471
rimI	rimI	[Ribosomal protein S18]-alanine N-acetyltransferase	170	471	471	471
group_1730		hypothetical protein	170	669	672	671.824
rpsG	rpsG	30S ribosomal protein S7	170	471	471	471
trmL	trmL	tRNA (cytidine(34)-2'-O)-methyltransferase	170	471	471	471
group_1729		hypothetical protein	170	471	471	471
ytkD	ytkD	Putative 8-oxo-dGTP diphosphatase YtkD	170	471	471	471
tagU_2~~~tagU_1	tagU_2;tagU_1	Polyisoprenyl-teichoic acid--peptidoglycan teichoic acid transferase TagU	170	408	963	954.158
group_1726		hypothetical protein	170	318	927	921.596
manP_1~~~manP_2~~~manP	manP_1;manP_2;manP	PTS system mannose-specific EIIBCA component	170	333	1923	1911.91
group_1725		hypothetical protein	170	522	2094	2081.72
ysdC_1~~~ysdC_2	ysdC_1;;ysdC_2	Putative aminopeptidase YsdC;hypothetical protein	170	183	1074	1067.74
ldh1_2~~~ldh1_1~~~ldh1	ldh1_2;ldh1_1;ldh1	L-lactate dehydrogenase 1	170	309	951	945.333
ilvH	ilvH	Acetolactate synthase small subunit	170	474	474	474
group_1723		hypothetical protein	170	474	474	474
tadA_2	tadA_2	tRNA-specific adenosine deaminase	170	474	474	474
bsaA	bsaA	Glutathione peroxidase BsaA	170	474	474	474
lacB_2~~~lacB_1~~~lacB	lacB_2;lacB_1;lacB	Galactose-6-phosphate isomerase subunit LacB	170	180	516	513.193
lukDv	lukDv;	Leucotoxin LukDv;hypothetical protein	170	114	981	974.018
group_1721		hypothetical protein	170	123	123	123
group_1718		hypothetical protein	170	180	1068	1061.16
acp_1~~~acp_2~~~acp	acp_1;acp_2;acp	Sodium/proton-dependent alanine carrier protein	170	294	1572	1562.33
group_1713		hypothetical protein	170	477	477	477
group_1712		hypothetical protein	170	477	477	477
group_1711		hypothetical protein	170	477	477	477
group_1710		hypothetical protein	170	477	477	477
greA	greA	Transcription elongation factor GreA	170	477	477	477
fmdA~~~amdA	fmdA;amdA	Formamidase;Acetamidase	170	387	1191	1183.89
group_1708		hypothetical protein	170	282	792	750.62
fmtA	fmtA	Teichoic acid D-alanine hydrolase	170	1179	1230	1229.7
group_1707		hypothetical protein	170	222	558	554.93
hisD	hisD	Histidinol dehydrogenase	170	1071	1260	1258.89
group_1704		hypothetical protein	170	396	684	680.859
comFA_2~~~comFA_1~~~comFA	comFA_2;comFA_1;comFA	ComF operon protein 1	170	210	1287	1278.77
arsB_1~~~arsB_2~~~arsB	arsB_1;arsB_2;arsB	Arsenical pump membrane protein	170	279	1290	1282.72
sorB	sorB	PTS system sorbose-specific EIIB component	170	480	480	480
bicA	;bicA	hypothetical protein;Bicarbonate transporter BicA	170	282	1197	1189.98
mleN_2	mleN_2;	Malate-2H(+)/Na(+)-lactate antiporter;hypothetical protein	170	447	1302	1286.9
scmP_3~~~scmP_2	scmP_3;scmP_2	N-acetylcysteine deacetylase	170	552	1137	1117.02
argR_2	argR_2	Arginine repressor	170	480	480	480
rsbW	rsbW	Serine-protein kinase RsbW	170	480	480	480
group_1702		hypothetical protein	170	369	495	494.259
mnhE1	mnhE1	Na(+)/H(+) antiporter subunit E1	170	480	480	480
group_1701		hypothetical protein	170	687	687	687
group_1699		hypothetical protein	170	480	480	480
leuA_2~~~leuA_1~~~leuA	leuA_2;leuA_1;leuA	2-isopropylmalate synthase	170	453	1533	1524.11
group_1697		Tryptophan decarboxylase	170	552	1428	1419.02
group_1696		putative transporter	170	1350	1395	1394.74
group_1693		hypothetical protein	170	939	999	998.647
group_1690		hypothetical protein	170	483	483	483
group_1689		putative FAD-linked oxidoreductase;hypothetical protein	170	297	1422	1405.29
purE	purE	N5-carboxyaminoimidazole ribonucleotide mutase	170	483	483	483
mrpE	mrpE	Na(+)/H(+) antiporter subunit E	170	483	483	483
group_1688		hypothetical protein	170	144	1440	1431.58
gluP~~~glpG	;gluP;glpG	hypothetical protein;Rhomboid protease GluP;Rhomboid protease GlpG	170	414	1440	1431.35
group_1687		hypothetical protein	170	228	1170	1061.39
dltA_2~~~dltA~~~dltA_1	dltA_2;dltA;dltA_1	D-alanine--D-alanyl carrier protein ligase	170	684	1455	1446.19
RBKS~~~scrK	RBKS;scrK	Ribokinase;Fructokinase	170	288	945	933.488
hssS_1~~~hssS_2~~~hssS	hssS_1;hssS_2;hssS	Heme sensor protein HssS	170	348	1440	1408.72
group_1684		hypothetical protein	170	429	1125	1118.18
group_1682		hypothetical protein	170	378	1095	1085.7
pglK~~~msbA	pglK;msbA;	Protein glycosylation K;Lipid A export ATP-binding/permease protein MsbA;hypothetical protein	170	654	1665	1645.33
group_1681		hypothetical protein	170	426	1686	1637.31
folK	folK	2-amino-4-hydroxy-6-hydroxymethyldihydropteridine pyrophosphokinase	170	486	486	486
lspA	lspA	Lipoprotein signal peptidase	170	486	486	486
amhM	amhM	Ammonium/H(+) antiporter subunit AmhM	170	486	486	486
moaC	moaC	Cyclic pyranopterin monophosphate synthase	170	486	486	486
yqfL_2~~~yqfL_3~~~yqfL_1	yqfL_2;yqfL_3;yqfL_1	Putative pyruvate phosphate dikinase regulatory protein	170	393	828	820.895
group_1677		hypothetical protein	170	486	486	486
group_1676		hypothetical protein	170	255	789	784.228
typA~~~fusA_2	typA;fusA_2	GTP-binding protein TypA/BipA;Elongation factor G	170	123	1851	1840.11
group_1674		hypothetical protein	170	822	1890	1879.12
group_1672		hypothetical protein	170	252	267	265.935
kdpB	kdpB	Potassium-transporting ATPase ATP-binding subunit	170	897	2025	2018.36
group_1669		hypothetical protein	170	258	636	632.175
rodA	rodA	Peptidoglycan glycosyltransferase RodA	170	1095	1209	1208.33
nth_2~~~nth_1~~~nth	nth_2;nth_1;nth	Endonuclease III	170	255	675	671.368
narG_2~~~narG_1~~~narG	narG_2;narG_1;narG	Respiratory nitrate reductase 1 alpha chain	170	654	3672	3628.71
group_1664		hypothetical protein	170	264	2373	2358.47
group_1661		Alkaline shock protein 23	170	492	492	492
coaD	coaD	Phosphopantetheine adenylyltransferase	170	492	492	492
ebgA	ebgA	Evolved beta-galactosidase subunit alpha	170	2997	2997	2997
sauU_1	;sauU_1	hypothetical protein;putative sulfoacetate transporter SauU	170	312	1191	1183.65
melB_1~~~melB_2~~~melB	melB_1;melB_2;melB	Melibiose carrier protein	170	243	1386	1377.12
atl_4~~~atl_3	atl_4;atl_3	Bifunctional autolysin	170	366	4176	4151.65
femA_2~~~femA_1	femA_2;femA_1	Aminoacyltransferase FemA	170	555	1242	1237.96
def_2	def_2	Peptide deformylase	170	495	495	495
tpx	tpx	Thiol peroxidase	170	495	495	495
group_1648		hypothetical protein	170	114	444	441.14
group_1647		hypothetical protein	170	498	498	498
dltA_1~~~yhfT	dltA_1;yhfT	D-alanine--D-alanyl carrier protein ligase;putative acyl--CoA ligase YhfT	170	630	1356	1340.21
queF	queF	NADPH-dependent 7-cyano-7-deazaguanine reductase	170	501	501	501
yagU	yagU	Inner membrane protein YagU	170	501	501	501
rplJ	rplJ	50S ribosomal protein L10	170	501	501	501
moaB	moaB	Molybdenum cofactor biosynthesis protein B	170	501	501	501
crr	crr	PTS system glucose-specific EIIA component	170	501	501	501
group_1634		hypothetical protein	170	504	504	504
rimM	rimM	Ribosome maturation factor RimM	170	504	504	504
ftnA	ftnA	Bacterial non-heme ferritin	170	504	504	504
group_1633		hypothetical protein	170	504	504	504
group_1632		hypothetical protein	170	504	504	504
group_1631		Putative universal stress protein	170	504	504	504
tgnB	;tgnB	hypothetical protein;Flavin-dependent trigonelline monooxygenase oxygenase component	170	249	1014	1002.42
group_1625		hypothetical protein	170	507	507	507
ssbA_2	ssbA_2	Single-stranded DNA-binding protein A	170	507	507	507
nucH	;nucH	hypothetical protein;Thermonuclease	170	117	507	502.93
group_1622		hypothetical protein	170	96	96	96
group_1617		hypothetical protein	170	216	216	216
group_1616		hypothetical protein	170	510	510	510
group_1614		hypothetical protein	170	510	510	510
group_1606		Monoacylglycerol lipase	170	843	864	849.688
traP	traP	Signal transduction protein TRAP	170	513	513	513
group_1605		hypothetical protein	170	513	513	513
group_1604		hypothetical protein	170	516	516	516
group_1602		hypothetical protein	170	516	516	516
rex_2~~~rex_1~~~rex	rex_2;rex_1;rex	Redox-sensing transcriptional repressor Rex	170	162	648	644.193
resA	resA	Thiol-disulfide oxidoreductase ResA	170	516	516	516
group_1600		hypothetical protein	170	516	516	516
group_1598		hypothetical protein	170	516	516	516
rplT	rplT	50S ribosomal protein L20	170	357	357	357
ythA	ythA;	Putative cytochrome bd menaquinol oxidase subunit I;hypothetical protein	170	243	1344	1336.19
murE	murE	UDP-N-acetylmuramoyl-L-alanyl-D-glutamate--L-lysine ligase	170	1485	1710	1486.32
group_1594		hypothetical protein	170	519	519	519
atpF	atpF	ATP synthase subunit b	170	519	519	519
msrA1	msrA1	Peptide methionine sulfoxide reductase MsrA 1	170	519	519	519
spsB_2	spsB_2	Signal peptidase IB	170	519	519	519
apt	apt	Adenine phosphoribosyltransferase	170	519	519	519
group_1586		hypothetical protein	170	522	522	522
aaaT	aaaT	L-amino acid N-acetyltransferase AaaT	170	522	522	522
arcB_2~~~arcB_1	arcB_2;;arcB_1	Ornithine carbamoyltransferase catabolic;hypothetical protein	170	135	942	925.249
rnhB	rnhB	Ribonuclease HII	170	786	855	790.465
group_1578		hypothetical protein	170	525	525	525
group_1577		hypothetical protein	170	222	222	222
group_1574		hypothetical protein	170	525	525	525
pyrR	pyrR	Bifunctional protein PyrR	170	525	525	525
miaB_1~~~miaB_2~~~miaB	miaB_1;miaB_2;miaB	tRNA-2-methylthio-N(6)-dimethylallyladenosine synthase	170	309	1551	1542.04
oatA_1~~~oatA_2	oatA_1;;oatA_2	O-acetyltransferase OatA;hypothetical protein	170	603	1845	1772.15
group_1566		hypothetical protein	170	537	1530	1521.05
baiN	baiN;	3-dehydro-bile acid delta(46)-reductase;putative protein	170	345	1257	1249.63
lacE_2~~~lacE	lacE_2;lacE	PTS system lactose-specific EIICB component	170	894	1725	1710.34
lacD_1~~~lacD_2	lacD_1;lacD_2	Tagatose 16-diphosphate aldolase	170	720	969	967.535
yacP	yacP	putative protein YacP	170	528	528	528
group_1561		hypothetical protein	170	528	528	528
aroK	aroK	Shikimate kinase	170	528	528	528
group_1559		hypothetical protein	170	528	528	528
sdcS	sdcS	Sodium-dependent dicarboxylate transporter SdcS	170	825	1542	1525.22
group_1556		hypothetical protein	170	423	606	601.429
mcsA	mcsA	Protein-arginine kinase activator protein	170	531	531	531
group_1553		hypothetical protein	170	531	531	531
group_1552		hypothetical protein	170	459	558	557.418
ydbM	ydbM	Putative acyl-CoA dehydrogenase YdbM	170	1065	1179	1175.31
crcB_2~~~crcB_1	crcB_2;crcB_1	Putative fluoride ion transporter CrcB	170	237	366	242.312
group_1546		hypothetical protein	170	534	534	534
luxA	;luxA	hypothetical protein;Alkanal monooxygenase alpha chain	170	471	1053	1046.81
rocB	rocB	Protein RocB	170	1599	1632	1599.19
glpP	glpP	Glycerol uptake operon antiterminator regulatory protein	170	534	534	534
hpr_1~~~hpr_2~~~hpr	hpr_1;hpr_2;hpr	HTH-type transcriptional regulator Hpr	170	252	531	527.947
rpsE	rpsE	30S ribosomal protein S5	170	501	525	501.141
group_1542		hypothetical protein	170	870	885	870.088
rbgA	rbgA	Ribosome biogenesis GTPase A	170	852	873	871.641
pbuG_2~~~pbuG_1~~~pbuG	pbuG_2;pbuG_1;pbuG	Guanine/hypoxanthine permease PbuG	170	369	1335	1327.39
group_1535		hypothetical protein	170	279	306	305.841
rplF	rplF	50S ribosomal protein L6	170	537	537	537
group_1532		Putative 5'(3')-deoxyribonucleotidase	170	537	537	537
phoB_1~~~phoB_2~~~phoB	phoB_1;phoB_2;phoB	Alkaline phosphatase 3	170	297	1440	1429.33
dinB_2~~~dinB1	;dinB_2;dinB1	hypothetical protein;DNA polymerase IV;DNA polymerase IV 1	170	141	1263	1255.39
IMPDH	;IMPDH	hypothetical protein;Inosine-5'-monophosphate dehydrogenase	170	621	1296	1288.44
rnmV_2	rnmV_2	Ribonuclease M5	170	540	540	540
hpt	hpt	Hypoxanthine-guanine phosphoribosyltransferase	170	540	540	540
group_1523		hypothetical protein	170	540	540	540
atpH	atpH	ATP synthase subunit delta	170	540	540	540
rplE	rplE	50S ribosomal protein L5	170	540	540	540
group_1522		hypothetical protein	170	540	540	540
group_1519		hypothetical protein	170	282	489	487.782
ydhP	;ydhP	hypothetical protein;Inner membrane transport protein YdhP	170	363	1173	1165.14
hslV	hslV	ATP-dependent protease subunit HslV	170	543	543	543
group_1517		hypothetical protein	170	543	543	543
nudF	nudF	ADP-ribose pyrophosphatase	170	543	543	543
scpB	scpB	Segregation and condensation protein B	170	543	543	543
group_1516		hypothetical protein	170	456	555	554.414
group_1514		Single-stranded DNA-binding protein	170	357	408	381.018
yfiT	yfiT;	Putative metal-dependent hydrolase YfiT;hypothetical protein	170	201	531	527.825
truA	truA	tRNA pseudouridine synthase A	170	804	804	804
yfnB	yfnB	Putative HAD-hydrolase YfnB	170	687	735	687.282
mtlR_2~~~mtlR_1	;mtlR_2;mtlR_1	hypothetical protein;Transcriptional regulator MtlR	170	507	1935	1912.05
ribU	ribU	Riboflavin transporter RibU	170	546	546	546
group_1507		hypothetical protein	170	546	546	546
dcd	dcd	dCTP deaminase dUMP-forming	170	546	546	546
sirB	sirB	Sirohydrochlorin ferrochelatase	170	717	744	743.841
comEA	comEA	ComE operon protein 1	170	528	669	667.076
nreB_2~~~nreB~~~nreB_1	nreB_2;nreB;nreB_1	Oxygen sensor histidine kinase NreB	170	441	1035	1028.88
group_1503		Putative membrane protein insertion efficiency factor	170	252	252	252
group_1498		hypothetical protein	170	267	267	267
moaE	moaE	Molybdopterin synthase catalytic subunit	170	408	468	467.647
group_1497		Acetyltransferase	170	549	549	549
bga_1~~~bga_2~~~bga	bga_1;bga_2;bga	Beta-galactosidase	170	744	1773	1762.58
nusG	nusG	Transcription termination/antitermination protein NusG	170	549	549	549
arcA	arcA	Arginine deiminase	170	942	1236	1234.27
sutR	sutR	HTH-type transcriptional regulator SutR	170	549	549	549
group_1492		hypothetical protein	170	204	204	204
group_1489		hypothetical protein	170	411	564	442.271
rsmD	rsmD	Ribosomal RNA small subunit methyltransferase D	170	552	552	552
pbuE	;pbuE	hypothetical protein;Purine efflux pump PbuE	170	336	1167	1160.05
def_1	def_1	Peptide deformylase	170	552	552	552
group_1482	xerC_2	Tyrosine recombinase XerC	170	552	552	552
opcR	opcR	HTH-type transcriptional repressor OpcR	170	552	552	552
emrY~~~emrY_1~~~emrB_1	;emrY;emrY_1;emrB_1	hypothetical protein;putative multidrug resistance protein EmrY;Multidrug export protein EmrB	170	333	1449	1432.71
msrB	msrB	Peptide methionine sulfoxide reductase MsrB	170	312	429	428.312
frr	frr	Ribosome-recycling factor	170	555	555	555
group_1478		hypothetical protein	170	483	528	527.735
group_1476		hypothetical protein	170	477	735	733.482
ydeN	ydeN	Putative hydrolase YdeN	170	555	555	555
group_1474		putative CtpA-like serine protease	170	1413	1539	1535.81
glcB_1~~~glcB_2~~~glcB	glcB_1;glcB_2;glcB	PTS system glucoside-specific EIICBA component	170	510	2013	2001.25
group_1473		hypothetical protein	170	456	462	456.035
murB	murB	UDP-N-acetylenolpyruvoylglucosamine reductase	170	921	942	941.506
yhfP	;yhfP	hypothetical protein;Putative quinone oxidoreductase YhfP	170	219	996	990.175
recJ	;recJ	hypothetical protein;Single-stranded-DNA-specific exonuclease RecJ	170	630	2286	2272.28
pyrP_2~~~pyrP_1~~~pyrP	pyrP_2;pyrP_1;pyrP	Uracil permease	170	300	1293	1285.02
group_1469		hypothetical protein	170	573	573	573
panS	panS	Pantothenate precursors transporter PanS	170	774	921	919.006
group_1466		hypothetical protein	170	183	183	183
mccF~~~ykfA	mccF;ykfA;	Microcin C7 self-immunity protein MccF;putative murein peptide carboxypeptidase;hypothetical protein	170	174	1062	1011.47
group_1463		Putative lipid kinase	170	414	933	927.368
efp	efp	Elongation factor P	170	558	558	558
group_1460		hypothetical protein	170	246	246	246
hslU_1~~~hslU_2~~~hslU	hslU_1;hslU_2;hslU	ATP-dependent protease ATPase subunit HslU	170	681	1410	1401.77
mutY	;mutY	hypothetical protein;Adenine DNA glycosylase	170	348	1047	1040.88
group_1458		hypothetical protein	170	300	300	300
ybiT	ybiT	putative ABC transporter ATP-binding protein YbiT	170	1611	1611	1611
group_1457		hypothetical protein	170	279	1107	1086
group_1456		hypothetical protein	170	390	390	390
pyrH	pyrH	Uridylate kinase	170	243	723	720.176
group_1453		hypothetical protein	170	339	954	947.018
group_1452		hypothetical protein	170	294	294	294
sepF	sepF	Cell division protein SepF	170	561	561	561
hpf	hpf	Ribosome hibernation promotion factor	170	561	561	561
group_1450		Putative bifunctional exonuclease/endonuclease protein	170	561	561	561
leuC	leuC	3-isopropylmalate dehydratase large subunit	170	1284	1374	1373.47
group_1446		hypothetical protein	170	1173	1338	1337.03
mnaT~~~pitA	;mnaT;pitA	hypothetical protein;L-amino acid N-acyltransferase MnaT;L-methionine sulfoximine/L-methionine sulfone acetyltransferase	170	195	498	495.123
lip_1~~~lip_2	lip_1;lip_2	Lipase	170	1467	1467	1467
group_1442		hypothetical protein	170	564	564	564
rsmH_1	rsmH_1	Ribosomal RNA small subunit methyltransferase H	170	564	564	564
group_1438		hypothetical protein	170	285	411	394.694
purN	purN	Phosphoribosylglycinamide formyltransferase	170	567	567	567
group_1428		hypothetical protein	170	567	567	567
rpoZ	rpoZ	DNA-directed RNA polymerase subunit omega	170	210	210	210
group_1426		hypothetical protein	170	180	234	233.682
group_1423		hypothetical protein	170	342	342	342
spsB_3~~~spsB_1	spsB_3;spsB_1	Signal peptidase IB	170	393	588	586.853
hxlB	;hxlB	hypothetical protein;3-hexulose-6-phosphate isomerase	170	180	549	541.971
ulaC	ulaC	Ascorbate-specific PTS system EIIA component	170	297	471	469.976
group_1419		hypothetical protein	170	570	570	570
ahpC	ahpC	Alkyl hydroperoxide reductase C	170	570	570	570
group_1418		hypothetical protein	170	570	570	570
ytnP	ytnP	putative quorum-quenching lactonase YtnP	170	783	834	833.7
metN	metN	Methionine import ATP-binding protein MetN	170	933	1026	1023.81
group_1411		hypothetical protein	170	93	534	530.596
group_1409		GTP cyclohydrolase 1 type 2	170	315	1104	1097.3
group_1407		hypothetical protein	170	351	417	351.388
group_1406		hypothetical protein	170	213	492	488.877
group_1405		hypothetical protein	170	954	954	954
nosF~~~lnrL_2~~~lnrL_1	nosF;lnrL_2;lnrL_1	putative ABC transporter ATP-binding protein NosF;Linearmycin resistance ATP-binding protein LnrL	170	426	891	880.57
pth	pth	Peptidyl-tRNA hydrolase	170	573	573	573
leuD	leuD	3-isopropylmalate dehydratase small subunit	170	573	573	573
metQ_2	;metQ_2	hypothetical protein;Methionine-binding lipoprotein MetQ	170	138	822	816.035
group_1403		hypothetical protein	170	474	1635	1606.56
group_1401		hypothetical protein	170	594	594	594
rnhA	rnhA	14.7 kDa ribonuclease H-like protein	170	405	405	405
group_1399		hypothetical protein	170	273	273	273
queD	queD	6-carboxy-5678-tetrahydropterin synthase	170	432	432	432
yodC	yodC	Putative NAD(P)H nitroreductase YodC	170	540	636	635.435
ykoE	ykoE	Putative HMP/thiamine permease protein YkoE	170	576	576	576
artQ~~~mltF~~~artP	artQ;mltF;artP;	Arginine transport system permease protein ArtQ;Membrane-bound lytic murein transglycosylase F;Arginine-binding extracellular protein ArtP;hypothetical protein	170	258	1461	1435.54
gph_2~~~gph_1	gph_2;gph_1	Phosphoglycolate phosphatase	170	711	711	711
spsB_3	spsB_3	Signal peptidase IB	170	579	579	579
hit	hit	Protein hit	170	426	426	426
yheH~~~yheH_1~~~mdlB~~~yheH_2	yheH;yheH_1;mdlB;yheH_2	putative multidrug resistance ABC transporter ATP-binding/permease protein YheH;Multidrug resistance-like ATP-binding protein MdlB	170	468	1779	1758.23
lacA	lacA	Galactose-6-phosphate isomerase subunit LacA	170	429	429	429
csh	csh	Carbon disulfide hydrolase	170	582	582	582
plsY	plsY	Glycerol-3-phosphate acyltransferase	170	582	582	582
yjbK	yjbK	Putative triphosphatase YjbK	170	582	582	582
dhaL	dhaL	PTS-dependent dihydroxyacetone kinase ADP-binding subunit DhaL	170	582	582	582
mntH_1	;mntH_1	hypothetical protein;Divalent metal cation transporter MntH	170	444	1239	1229.72
dgcM	dgcM;	Diguanylate cyclase DgcM;hypothetical protein	170	330	1071	1064.7
nadD	nadD	putative nicotinate-nucleotide adenylyltransferase	170	582	582	582
yhfK_2~~~yhfK_1	yhfK_2;yhfK_1;	putative sugar epimerase YhfK;hypothetical protein	170	123	669	656.081
group_1386		hypothetical protein	170	237	1044	1037.82
group_1384		hypothetical protein	170	204	204	204
group_1383		hypothetical protein	170	807	1005	1003.84
group_1382		hypothetical protein	170	201	450	447.386
group_1381		hypothetical protein	170	648	774	773.259
group_1379		hypothetical protein	170	243	243	243
group_1376		hypothetical protein	170	702	723	702.124
group_1373		dITP/XTP pyrophosphatase	170	585	585	585
pgsA	pgsA	CDP-diacylglycerol--glycerol-3-phosphate 3-phosphatidyltransferase	170	585	585	585
xpt	xpt	Xanthine phosphoribosyltransferase	170	585	585	585
ecfT_2~~~ecfT_3	ecfT_2;ecfT_3	Energy-coupling factor transporter transmembrane protein EcfT	170	129	804	799.263
group_1372		hypothetical protein	170	585	585	585
group_1368		hypothetical protein	170	111	756	737.5
group_1367		hypothetical protein	170	861	861	861
maa	maa	Maltose O-acetyltransferase	170	249	411	266.254
cntK	cntK	Histidine racemase	170	810	810	810
clpP	clpP	ATP-dependent Clp protease proteolytic subunit	170	588	588	588
group_1366		hypothetical protein	170	849	1002	1001.1
fapR	fapR	Transcription factor FapR	170	588	588	588
mhqD	mhqD	Putative hydrolase MhqD	170	588	588	588
group_1365		hypothetical protein	170	261	261	261
group_1364		hypothetical protein	170	225	225	225
group_1363		hypothetical protein	170	249	249	249
pstA	pstA	Phosphate transport system permease protein PstA	170	795	882	881.488
group_1359		hypothetical protein	170	1182	1227	1220.81
thiE_1	thiE_1	Thiamine-phosphate synthase	170	591	591	591
msrA2	msrA2	Peptide methionine sulfoxide reductase MsrA 2	170	525	528	525.159
group_1357		hypothetical protein	170	159	357	275.082
bioY	bioY	Biotin transporter BioY	170	561	561	561
yfkO	yfkO;	Putative NAD(P)H nitroreductase YfkO;Putative NAD(P)H nitroreductase	170	156	663	654.907
hisI	hisI	Histidine biosynthesis bifunctional protein HisIE	170	630	630	630
rplN	rplN	50S ribosomal protein L14	170	369	369	369
group_1351		hypothetical protein	170	210	210	210
gltA_1~~~gltA_2~~~gltA	gltA_1;gltA_2;gltA	Glutamate synthase [NADPH] large chain	170	2169	4506	4479.42
rbsD~~~rbsD_1	rbsD;rbsD_1	D-ribose pyranase	170	405	408	407.841
sglT_3~~~sglT_1	;sglT_3;sglT_1	hypothetical protein;Sodium/glucose cotransporter	170	180	1527	1517.98
tatA	tatA	Sec-independent protein translocase protein TatA	170	222	222	222
group_1350		Putative peptidyl-prolyl cis-trans isomerase	170	594	594	594
gltT_2~~~gltT	gltT_2;gltT	Proton/sodium-glutamate symport protein	170	981	1287	1283.59
pabA_2	pabA_2	Aminodeoxychorismate/anthranilate synthase component 2	170	594	594	594
group_1349		hypothetical protein	170	507	576	507.406
group_1347		hypothetical protein	170	444	444	444
czcD~~~czcD_2~~~czcD_1	czcD;czcD_2;czcD_1	Cadmium cobalt and zinc/H(+)-K(+) antiporter	170	375	945	939.474
buk2_2~~~buk2~~~buk2_1	buk2_2;buk2;buk2_1	Butyrate kinase 2;putative butyrate kinase 2	170	432	1071	1064.05
group_1344		hypothetical protein	170	258	267	266.788
group_1343	;dprA	hypothetical protein;DNA processing protein DprA	170	303	888	882.702
group_1341		hypothetical protein	170	102	174	102.424
group_1338		hypothetical protein	170	282	282	282
yciC_2	;yciC_2	hypothetical protein;Putative metal chaperone YciC	170	771	930	929.065
group_1337		hypothetical protein	170	597	597	597
recR	recR	Recombination protein RecR	170	597	597	597
engB	engB	putative GTP-binding protein EngB	170	597	597	597
asp2_2~~~asp2_1~~~asp2	asp2_2;asp2_1;asp2	Accessory Sec system protein Asp2	170	624	1548	1538.56
group_1331		hypothetical protein	170	378	378	378
group_1330		hypothetical protein	170	339	708	691.379
rpiA	rpiA	Ribose-5-phosphate isomerase A	170	696	696	696
mgrA_1~~~mgrA_2~~~mgrA	mgrA_1;mgrA_2;mgrA	HTH-type transcriptional regulator MgrA	170	195	444	441.105
group_1329		hypothetical protein	170	243	270	243.476
murR_2	murR_2	HTH-type transcriptional regulator MurR	170	810	828	827.788
group_1328		hypothetical protein	170	600	600	600
nagB_1	nagB_1	Glucosamine-6-phosphate deaminase	170	600	600	600
pspA	;pspA	hypothetical protein;Phosphoserine phosphatase 1	170	120	552	530.644
group_1326		putative protein	170	600	600	600
treP_2~~~treP_3~~~treP_1	treP_2;treP_3;;treP_1	PTS system trehalose-specific EIIBC component;hypothetical protein	170	240	1440	1398.74
sodA	sodA	Superoxide dismutase [Mn/Fe]	170	600	600	600
group_1325		hypothetical protein	170	600	600	600
group_1324		hypothetical protein	170	600	600	600
zapA	zapA	Cell division protein ZapA	170	267	267	267
ruvA	ruvA	Holliday junction ATP-dependent DNA helicase RuvA	170	600	600	600
group_1322		hypothetical protein	170	174	198	197.859
rot	rot	HTH-type transcriptional regulator rot	170	375	411	410.788
glpQ_1	glpQ_1	Glycerophosphodiester phosphodiesterase	170	747	747	747
tdk	tdk	Thymidine kinase	170	603	603	603
group_1315		hypothetical protein	170	603	603	603
rpsD	rpsD	30S ribosomal protein S4	170	603	603	603
auaG	auaG	Aurachin C monooxygenase/isomerase	170	978	1128	1127.12
mobA	mobA	putative molybdenum cofactor guanylyltransferase	170	606	606	606
group_1310		putative tautomerase	170	186	186	186
truB	truB	tRNA pseudouridine synthase B	170	717	918	916.818
group_1309		hypothetical protein	170	678	678	678
pdhC_1	pdhC_1	Dihydrolipoyllysine-residue acetyltransferase component of pyruvate dehydrogenase complex	170	1275	1275	1275
group_1307		hypothetical protein	170	105	105	105
dppE	dppE	Dipeptide-binding protein DppE	170	846	1665	1660.18
fra~~~fra_1~~~fra_2	fra;fra_1;fra_2	Intracellular iron chaperone frataxin	170	165	378	373.779
group_1306		hypothetical protein	170	447	504	447.335
galK_1~~~galK_2~~~galK	galK_1;galK_2;galK	Galactokinase	170	402	1116	1109.46
group_1302		hypothetical protein	170	585	585	585
group_1301		hypothetical protein	170	609	651	650.753
aroD	aroD	3-dehydroquinate dehydratase	170	726	726	726
pyrE	pyrE	Orotate phosphoribosyltransferase	170	609	609	609
group_1298		hypothetical protein	170	276	285	276.106
opuD_3~~~opuD_2	opuD_3;opuD_2	Glycine betaine transporter OpuD	170	1479	1521	1520.75
qoxC	qoxC	Quinol oxidase subunit 3	170	609	609	609
group_1295		hypothetical protein	170	690	690	690
mutS_1~~~mutS_2	mutS_1;;mutS_2	DNA mismatch repair protein MutS;hypothetical protein	170	222	1584	1574.67
lcdH	lcdH	L-carnitine dehydrogenase	170	477	477	477
group_1292		hypothetical protein	170	189	759	721.977
ureG	ureG	Urease accessory protein UreG	170	612	612	612
group_1291		hypothetical protein	170	192	390	387.918
sdhC	sdhC	Succinate dehydrogenase cytochrome b558 subunit	170	612	612	612
group_1289		hypothetical protein	170	1581	1608	1581.32
group_1288		hypothetical protein	170	612	612	612
group_1287		hypothetical protein	170	612	612	612
group_1284		hypothetical protein	170	330	339	335.665
group_1281		hypothetical protein	170	291	318	317.841
group_1280		hypothetical protein	170	615	615	615
hssR	hssR	Heme response regulator HssR	170	636	678	677.753
group_1279		hypothetical protein	170	528	543	542.824
prmC	prmC	Release factor glutamine methyltransferase	170	843	843	843
group_1275		hypothetical protein	170	579	597	579.424
group_1272		hypothetical protein	170	618	618	618
group_1271		hypothetical protein	170	618	618	618
amhT	amhT	Ammonium/H(+) antiporter subunit AmhT	170	981	1173	1171.87
group_1270		hypothetical protein	170	618	618	618
tmk	tmk	Thymidylate kinase	170	618	618	618
group_1269		hypothetical protein	170	618	618	618
xylB_1~~~xylB_2	xylB_1;xylB_2	Xylulose kinase	170	657	1596	1550.45
spo0J	spo0J	Stage 0 sporulation protein J	170	825	951	945.071
plsC	plsC	1-acyl-sn-glycerol-3-phosphate acyltransferase	170	618	618	618
group_1268		hypothetical protein	170	441	441	441
cca	cca	CCA-adding enzyme	170	1203	1203	1203
group_1264		hypothetical protein	170	162	162	162
mazE	;mazE	hypothetical protein;Antitoxin MazE	170	150	171	170.876
group_1262		hypothetical protein	170	615	627	625.235
group_1261		hypothetical protein	170	621	621	621
group_1260		hypothetical protein	170	276	396	395.294
group_1259		hypothetical protein	170	459	459	459
group_1256		hypothetical protein	170	624	624	624
lip_2~~~lipA_2~~~lip_1	lip_2;;lipA_2;lip_1	Lipase;hypothetical protein;Lipase 1	170	708	2088	2040
lexA	lexA	LexA repressor	170	624	624	624
PROSC	PROSC;	Pyridoxal phosphate homeostasis protein;Polyphenol oxidase	170	813	1488	836.824
gmk	gmk	Guanylate kinase	170	624	624	624
pgcA	pgcA	Phosphoglucomutase	170	1671	1677	1673.44
dgk	dgk	Deoxyguanosine kinase	170	624	624	624
rplD	rplD	50S ribosomal protein L4	170	624	624	624
ribE	ribE	Riboflavin synthase	170	630	630	630
trpF	trpF	N-(5'-phosphoribosyl)anthranilate isomerase	170	624	624	624
coaE	coaE	Dephospho-CoA kinase	170	624	624	624
aldC_2	aldC_2	Alpha-acetolactate decarboxylase	170	705	705	705
group_1254		hypothetical protein	170	267	267	267
group_1253		hypothetical protein	170	261	261	261
infC	infC	Translation initiation factor IF-3	170	534	534	534
azoR	azoR	FMN-dependent NADH-azoreductase	170	627	627	627
recU	recU	Holliday junction resolvase RecU	170	627	627	627
liaR	liaR	Transcriptional regulatory protein LiaR	170	627	627	627
group_1247		hypothetical protein	170	372	372	372
group_1246		hypothetical protein	170	165	1233	1205.26
group_1245		hypothetical protein	170	498	522	521.859
group_1244		hypothetical protein	170	204	204	204
upp	upp	Uracil phosphoribosyltransferase	170	630	630	630
vraR	vraR	Response regulator protein VraR	170	630	630	630
hflX	hflX	GTPase HflX	170	1233	1233	1233
group_1237		putative metallo-hydrolase	170	630	630	630
group_1235		hypothetical protein	170	633	633	633
srtA	srtA	Sortase A	170	597	612	598.412
group_1234		hypothetical protein	170	633	633	633
udk	udk	Uridine kinase	170	555	624	623.594
comC	;comC	hypothetical protein;Type 4 prepilin-like proteins leader peptide-processing enzyme	170	417	681	679.447
acuA	acuA	Acetoin utilization protein AcuA	170	633	633	633
ygaZ	ygaZ	Inner membrane protein YgaZ	170	522	699	697.818
group_1232		DegV domain-containing protein	170	885	948	945.776
group_1231		hypothetical protein	170	180	669	663.439
bcp	bcp	Putative peroxiredoxin bcp	170	273	459	457.906
fabG_1~~~fabG_2	fabG_1;fabG_2	3-oxoacyl-[acyl-carrier-protein] reductase FabG	170	705	705	705
group_1230		hypothetical protein	170	636	636	636
group_1229		hypothetical protein	170	132	132	132
group_1228		hypothetical protein	170	573	825	822.176
arsC	arsC	Arsenate reductase	170	405	405	405
group_1225		Hemolysin H1U	170	132	132	132
rpsA	rpsA	30S ribosomal protein S1	170	1086	1185	1184.42
group_1224		3-hexulose-6-phosphate synthase	170	639	639	639
yjbM	yjbM	GTP pyrophosphokinase YjbM	170	639	639	639
ulaD	ulaD	3-keto-L-gulonate-6-phosphate decarboxylase UlaD	170	639	639	639
thiE_2	thiE_2	Thiamine-phosphate synthase	170	642	642	642
group_1221		hypothetical protein	170	423	423	423
group_1218		hypothetical protein	170	390	390	390
gtfA_2~~~gtfA_3	gtfA_2;gtfA_3	UDP-N-acetylglucosamine--peptide N-acetylglucosaminyltransferase GtfA subunit	170	189	1509	1491.1
group_1216		hypothetical protein	170	132	132	132
cysE	cysE	Serine acetyltransferase	170	642	642	642
pcp	pcp	Pyrrolidone-carboxylate peptidase	170	642	642	642
thiN	thiN	Thiamine pyrophosphokinase	170	642	642	642
group_1215		Putative 3-methyladenine DNA glycosylase	170	552	609	608.665
group_1214		hypothetical protein	170	288	288	288
group_1213		Ferredoxin--NADP reductase	170	1029	1191	1049.96
group_1212		hypothetical protein	170	564	588	587.153
bioF~~~bioF_1~~~bioF_2	bioF;bioF_1;bioF_2	8-amino-7-oxononanoate synthase	170	312	1818	1119.35
group_1210		hypothetical protein	170	114	237	236.276
group_1207		Ferredoxin--NADP reductase	170	987	993	987.988
vldH	vldH	Validoxylamine A 7'-phosphate phosphatase	170	645	645	645
trmR	trmR	tRNA 5-hydroxyuridine methyltransferase	170	645	645	645
odhA	odhA	2-oxoglutarate dehydrogenase E1 component	170	2601	2787	2785.91
accB_1	accB_1	Biotin carboxyl carrier protein of acetyl-CoA carboxylase	170	447	447	447
leuB_2~~~leuB_1~~~leuB	leuB_2;leuB_1;leuB	3-isopropylmalate dehydrogenase	170	282	1155	1044.18
group_1206		putative protein	170	1050	1050	1050
group_1205		hypothetical protein	170	354	354	354
group_1203		hypothetical protein	170	351	372	351.371
glpQ_2	glpQ_2	Glycerophosphodiester phosphodiesterase	170	768	936	934.024
thiO	thiO	Glycine oxidase	170	1074	1107	1106.81
emrA	emrA	Colistin resistance protein EmrA	170	648	648	648
mntR	mntR	HTH-type transcriptional regulator MntR	170	648	648	648
lip2	lip2;	Lipase 2;hypothetical protein	170	888	2055	2042.46
puuD	puuD;	Gamma-glutamyl-gamma-aminobutyrate hydrolase PuuD;Putative glutamine amidotransferase	170	723	738	737.647
group_1200		hypothetical protein	170	588	609	608.876
ccpN	ccpN	Transcriptional repressor CcpN	170	420	489	465.865
mrnC	mrnC	Mini-ribonuclease 3	170	402	411	402.053
group_1199		hypothetical protein	170	204	213	204.108
group_1197		hypothetical protein	170	1251	1929	1922.72
menC	menC	o-succinylbenzoate synthase	170	987	987	987
rplY	rplY	50S ribosomal protein L25	170	651	651	651
nreC	nreC	Oxygen regulatory protein NreC	170	651	651	651
group_1196		hypothetical protein	170	273	273	273
rpe	rpe	Ribulose-phosphate 3-epimerase	170	651	651	651
fetA	fetA	putative iron export ATP-binding protein FetA	170	651	651	651
phoU	phoU	Phosphate-specific transport system accessory protein PhoU	170	651	651	651
lutA	;lutA	hypothetical protein;Lactate utilization protein A	170	543	1281	1244.49
dapH_2	dapH_2	2345-tetrahydropyridine-26-dicarboxylate N-acetyltransferase	170	339	486	485.135
yqgN	yqgN	putative protein YqgN	170	540	561	540.247
ispF	ispF	2-C-methyl-D-erythritol 24-cyclodiphosphate synthase	170	480	480	480
rpsC	rpsC	30S ribosomal protein S3	170	654	654	654
rimL	;rimL	hypothetical protein;Ribosomal-protein-serine acetyltransferase	170	333	573	569.4
adk	adk	Adenylate kinase	170	654	654	654
trmB	trmB	tRNA (guanine-N(7)-)-methyltransferase	170	654	654	654
tsaB	tsaB	tRNA threonylcarbamoyladenosine biosynthesis protein TsaB	170	657	657	657
group_1190		hypothetical protein	170	102	102	102
queH	queH	Epoxyqueuosine reductase QueH	170	615	729	727.659
metI_2	metI_2	D-methionine transport system permease protein MetI	170	660	660	660
yiiM	yiiM	Protein YiiM	170	660	660	660
rplC	rplC	50S ribosomal protein L3	170	660	660	660
ktrA	ktrA	Ktr system potassium uptake protein A	170	660	660	660
cmk	cmk	Cytidylate kinase	170	660	660	660
group_1186		hypothetical protein	170	180	252	191.435
group_1185		hypothetical protein	170	138	138	138
hisC_3~~~hisC_2	hisC_3;hisC_2	Histidinol-phosphate aminotransferase	170	1023	1050	1049.84
ypuA	;ypuA	hypothetical protein;putative protein YpuA	170	366	942	938.612
lolD	lolD	Lipoprotein-releasing system ATP-binding protein LolD	170	663	663	663
group_1182		hypothetical protein	170	519	864	521.029
deoC1	deoC1	Deoxyribose-phosphate aldolase 1	170	663	663	663
rocD2	rocD2	Ornithine aminotransferase 2	170	1158	1200	1199.75
group_1180		hypothetical protein	170	954	954	954
dck	dck	Deoxyadenosine/deoxycytidine kinase	170	666	666	666
sdhB_1	sdhB_1	L-serine dehydratase beta chain	170	666	666	666
group_1179		hypothetical protein	170	576	591	576.088
secY2~~~secY_2	secY2;secY_2	Accessory Sec system protein translocase subunit SecY2;Protein translocase subunit SecY	170	771	1224	1221.34
narT	narT	putative nitrate transporter NarT	170	1050	1179	1178.24
cntM	cntM	Staphylopine synthase	170	1041	1299	1297.48
group_1175		hypothetical protein	170	705	705	705
bioD	bioD	ATP-dependent dethiobiotin synthetase BioD	170	678	678	678
groS	groS	10 kDa chaperonin	170	288	288	288
ung	ung	Uracil-DNA glycosylase	170	669	669	669
queC	queC	7-cyano-7-deazaguanine synthase	170	669	669	669
kapB	kapB	Kinase-associated lipoprotein B	170	381	381	381
group_1169		hypothetical protein	170	1242	1305	1304.63
feoB	feoB;	Fe(2+) transporter FeoB;hypothetical protein	170	372	1995	1983.23
fer	fer	Ferredoxin	170	261	264	263.841
fhs	fhs	Formate--tetrahydrofolate ligase	170	1671	1707	1671.21
group_1166		hypothetical protein	170	672	672	672
group_1165		hypothetical protein	170	213	213	213
lutR_1	lutR_1	HTH-type transcriptional regulator LutR	170	672	672	672
modB	modB	Molybdenum transport system permease protein ModB	170	672	672	672
purQ	purQ	Phosphoribosylformylglycinamidine synthase subunit PurQ	170	672	672	672
nanE	nanE	Putative N-acetylmannosamine-6-phosphate 2-epimerase	170	675	675	675
group_1162		hypothetical protein	170	675	675	675
yrrB	yrrB	TPR repeat-containing protein YrrB	170	675	675	675
group_1161		hypothetical protein	170	270	324	323.682
htpX_2	htpX_2;	Protease HtpX;hypothetical protein	170	570	729	719.947
walR	walR	Transcriptional regulatory protein WalR	170	732	756	732.141
grpE	grpE	Protein GrpE	170	615	642	637.076
group_1155		putative oxidoreductase	170	1056	1128	1127.58
ulaA_2	ulaA_2	Ascorbate-specific PTS system EIIC component	170	1254	1362	1361.36
rsmG	rsmG	Ribosomal RNA small subunit methyltransferase G	170	720	720	720
brnQ	brnQ	Branched-chain amino acid transport system 2 carrier protein	170	1317	1347	1346.82
group_1153		hypothetical protein	170	258	360	271.2
sdhB_2	sdhB_2	L-serine dehydratase beta chain	170	678	678	678
narX	narX	Nitrate reductase-like protein NarX	170	678	678	678
tenA_1	tenA_1	Aminopyrimidine aminohydrolase	170	678	678	678
trmK	trmK	tRNA (adenine(22)-N(1))-methyltransferase	170	678	678	678
arlR	arlR	Response regulator ArlR	170	678	678	678
group_1148		hypothetical protein	170	912	990	973.024
group_1147		hypothetical protein	170	168	255	168.512
add	add	Adenosine deaminase	170	882	996	995.329
qoxA	qoxA	putative quinol oxidase subunit 2	170	1101	1122	1101.12
kdpC	kdpC	Potassium-transporting ATPase KdpC subunit	170	561	561	561
glcT	glcT	GlcA/glcB genes antiterminator	170	813	852	851.771
group_1144		hypothetical protein	170	681	681	681
graR	graR	Response regulator protein GraR	170	681	681	681
group_1142		hypothetical protein	170	1860	1860	1860
yycB_2	yycB_2	putative transporter YycB	170	1194	1263	1194.81
group_1139		hypothetical protein	170	837	861	860.859
group_1138		Protein SprT-like protein	170	411	456	455.735
gppA	gppA	Guanosine-5'-triphosphate3'-diphosphate pyrophosphatase	170	1359	1527	1526.01
bshB2	bshB2	putative N-acetyl-alpha-D-glucosaminyl L-malate deacetylase 2	170	684	684	684
pxpB_2	pxpB_2	5-oxoprolinase subunit B	170	684	684	684
group_1136		hypothetical protein	170	684	684	684
cadC	cadC	Cadmium resistance transcriptional regulatory protein CadC	170	381	381	381
group_1135		hypothetical protein	170	702	729	728.841
group_1132		hypothetical protein	170	516	516	516
cidB	cidB	Holin-like protein CidB	170	687	687	687
rnj2	rnj2	Ribonuclease J 2	170	1599	1674	1673.56
polX	polX	DNA polymerase/3'-5' exonuclease PolX	170	1662	1713	1712.7
aldC_1	aldC_1	Alpha-acetolactate decarboxylase	170	687	687	687
gpmA	gpmA	23-bisphosphoglycerate-dependent phosphoglycerate mutase	170	687	687	687
coaBC	coaBC	Coenzyme A biosynthesis bifunctional protein CoaBC	170	1209	1305	1210.13
group_1130		hypothetical protein	170	468	594	590.735
saeR	saeR	Response regulator SaeR	170	687	687	687
mtnN	mtnN	5'-methylthioadenosine/S-adenosylhomocysteine nucleosidase	170	687	687	687
parE	parE	DNA topoisomerase 4 subunit B	170	411	1998	1988.66
mnhB1	mnhB1	Na(+)/H(+) antiporter subunit B1	170	432	447	432.265
pcrB	pcrB	Heptaprenylglyceryl phosphate synthase	170	690	690	690
mutM	mutM	Formamidopyrimidine-DNA glycosylase	170	873	873	873
tag	tag	DNA-3-methyladenine glycosylase 1	170	450	549	548.418
hrtA	hrtA	Putative hemin import ATP-binding protein HrtA	170	690	690	690
kdpE	kdpE	Transcriptional regulatory protein KdpE	170	690	690	690
bdbD	bdbD	Disulfide bond formation protein D	170	690	690	690
group_1122		hypothetical protein	170	264	273	272.947
nikE	nikE	Nickel import system ATP-binding protein NikE	170	690	690	690
group_1121		hypothetical protein	170	690	690	690
yrrT	;yrrT	putative methyltransferase;putative methyltransferase YrrT	170	615	630	615.441
group_1119		hypothetical protein	170	276	351	350.118
ureF	ureF	Urease accessory protein UreF	170	693	693	693
rlmG	rlmG	Ribosomal RNA large subunit methyltransferase G	170	591	609	608.788
dnaD	dnaD	DNA replication protein DnaD	170	693	693	693
rplA	rplA	50S ribosomal protein L1	170	696	696	696
group_1116		Acetyltransferase	170	351	429	428.541
rimP	rimP	Ribosome maturation factor RimP	170	468	516	468.565
chrR	chrR	Quinone reductase	170	486	558	557.576
metP	metP	Methionine import system permease protein MetP	170	696	696	696
yknY	yknY	putative ABC transporter ATP-binding protein YknY	170	696	696	696
ulaF	ulaF	L-ribulose-5-phosphate 4-epimerase UlaF	170	696	696	696
ppaX	ppaX	Pyrophosphatase PpaX	170	699	699	699
mecA	mecA	Adapter protein MecA	170	699	699	699
group_1109		hypothetical protein	170	699	699	699
group_1108		queuosine precursor transporter	170	699	699	699
group_1102		hypothetical protein	170	702	702	702
purC	purC	Phosphoribosylaminoimidazole-succinocarboxamide synthase	170	702	702	702
lrgB	lrgB	Antiholin-like protein LrgB	170	702	702	702
pyrF	pyrF	Orotidine 5'-phosphate decarboxylase	170	705	705	705
lnrL_2	lnrL_2	Linearmycin resistance ATP-binding protein LnrL	170	705	705	705
gph_2	gph_2	Phosphoglycolate phosphatase	170	705	705	705
phoP	phoP	Alkaline phosphatase synthesis transcriptional regulatory protein PhoP	170	705	705	705
deoD	deoD	Purine nucleoside phosphorylase DeoD-type	170	711	711	711
nagR	nagR	HTH-type transcriptional repressor NagR	170	711	711	711
group_1085		hypothetical protein	170	711	711	711
tal	tal	Transaldolase	170	711	711	711
menG	menG	Demethylmenaquinone methyltransferase	170	714	714	714
queE_1	queE_1	7-carboxy-7-deazaguanine synthase	170	714	714	714
group_1082		hypothetical protein	170	717	717	717
group_1081		putative transcriptional regulatory protein	170	717	717	717
group_1080		hypothetical protein	170	717	717	717
dapH_1	dapH_1	2345-tetrahydropyridine-26-dicarboxylate N-acetyltransferase	170	720	720	720
group_1079		hypothetical protein	170	720	720	720
group_1078		hypothetical protein	170	210	921	909.471
atpB	atpB	ATP synthase subunit a	170	723	723	723
gatD	gatD	Lipid II isoglutaminyl synthase (glutamine-hydrolyzing) subunit GatD	170	723	723	723
dapB	dapB	4-hydroxy-tetrahydrodipicolinate reductase	170	723	723	723
yfiC	yfiC	tRNA1(Val) (adenine(37)-N6)-methyltransferase	170	726	726	726
srrA	srrA	Transcriptional regulatory protein SrrA	170	726	726	726
artM	artM	Arginine transport ATP-binding protein ArtM	170	726	726	726
rutB	rutB	Peroxyureidoacrylate/ureidoacrylate amidohydrolase RutB	170	552	552	552
scpA	scpA	Segregation and condensation protein A	170	729	729	729
trmD	trmD	tRNA (guanine-N(1)-)-methyltransferase	170	732	732	732
rnc	rnc	Ribonuclease 3	170	732	732	732
ssaA	ssaA	Staphylococcal secretory antigen SsaA	170	735	735	735
nagB_2	nagB_2	Glucosamine-6-phosphate deaminase	170	735	735	735
lytR	lytR	Sensory transduction protein LytR	170	735	735	735
pxpB_1	pxpB_1	5-oxoprolinase subunit B	170	735	735	735
treR_2	treR_2	HTH-type transcriptional regulator TreR	170	738	738	738
fabG_1	fabG_1	3-oxoacyl-[acyl-carrier-protein] reductase FabG	170	738	738	738
ecsA	ecsA	ABC-type transporter ATP-binding protein EcsA	170	738	738	738
ssuB	ssuB	Aliphatic sulfonates import ATP-binding protein SsuB	170	741	741	741
est	est	Carboxylesterase	170	741	741	741
cntF	cntF	Metal-staphylopine import system ATP-binding protein CntF	170	741	741	741
stp	stp	Serine/threonine phosphatase stp	170	744	744	744
group_1067		hypothetical protein	170	744	744	744
group_1066		putative response regulatory protein	170	744	744	744
map_1	map_1	Protein map	170	744	744	744
group_1061		Putative TrmH family tRNA/rRNA methyltransferase	170	747	747	747
group_1060		hypothetical protein	170	747	747	747
rluB	rluB	Ribosomal large subunit pseudouridine synthase B	170	747	747	747
group_1058		Putative TrmH family tRNA/rRNA methyltransferase	170	750	750	750
rsmE	rsmE	Ribosomal RNA small subunit methyltransferase E	170	753	753	753
group_1051		hypothetical protein	170	756	756	756
group_1050		Putative heme-dependent peroxidase	170	756	756	756
pxpA	pxpA	5-oxoprolinase subunit A	170	759	759	759
pdxT	pdxT	Pyridoxal 5'-phosphate synthase subunit PdxT	170	558	558	558
group_1047		hypothetical protein	170	762	762	762
tpiA	tpiA	Triosephosphate isomerase	170	762	762	762
uppS	uppS	Isoprenyl transferase	170	762	762	762
map_2	map_2	Methionine aminopeptidase	170	762	762	762
srlR	srlR	Glucitol operon repressor	170	762	762	762
bceA	bceA	Bacitracin export ATP-binding protein BceA	170	762	762	762
pflA	pflA	Pyruvate formate-lyase-activating enzyme	170	762	762	762
ssuC	ssuC	Putative aliphatic sulfonates transport permease protein SsuC	170	765	765	765
pyrK	pyrK	Dihydroorotate dehydrogenase B (NAD(+)) electron transfer subunit	170	765	765	765
fetB	fetB	putative iron export permease protein FetB	170	765	765	765
sbnI	sbnI	L-serine kinase SbnI	170	765	765	765
dtd3	dtd3	D-aminoacyl-tRNA deacylase	170	768	768	768
kdgR	kdgR	Pectin degradation repressor protein KdgR	170	768	768	768
fabI	fabI	Enoyl-[acyl-carrier-protein] reductase [NADPH] FabI	170	768	768	768
group_1041		hypothetical protein	170	768	768	768
thiG	thiG	Thiazole synthase	170	768	768	768
tcdA	tcdA	tRNA threonylcarbamoyladenosine dehydratase	170	768	768	768
group_1039		hypothetical protein	170	771	771	771
sigB	sigB	RNA polymerase sigma-B factor	170	771	771	771
sufC	sufC	Vegetative protein 296	170	771	771	771
recO	recO	DNA repair protein RecO	170	771	771	771
group_1038	btuD_4	Vitamin B12 import ATP-binding protein BtuD	170	771	771	771
group_1036		hypothetical protein	170	396	396	396
group_1035		hypothetical protein	170	774	774	774
codY	codY	GTP-sensing transcriptional pleiotropic repressor CodY	170	774	774	774
modA	modA	Molybdate-binding protein ModA	170	774	774	774
yfcA	yfcA	putative membrane transporter protein YfcA	170	774	774	774
mntB_2	mntB_2	Manganese transport system ATP-binding protein MntB	170	777	777	777
nikD	nikD	Nickel import system ATP-binding protein NikD	170	777	777	777
group_1032		hypothetical protein	170	777	777	777
group_1028		hypothetical protein	170	780	780	780
group_1027		hypothetical protein	170	780	780	780
group_1026		hypothetical protein	170	783	783	783
tagG_1	tagG_1	Teichoic acid translocation permease protein TagG	170	783	783	783
yutF	yutF	Acid sugar phosphatase	170	786	786	786
yycJ	yycJ	Putative metallo-hydrolase YycJ	170	792	792	792
ecfT_1	ecfT_1	Energy-coupling factor transporter transmembrane protein EcfT	170	792	792	792
menH_2	menH_2	2-succinyl-6-hydroxy-24-cyclohexadiene-1-carboxylate synthase	170	792	792	792
thiK	thiK	Thiamine kinase	170	792	792	792
ymdB	ymdB	2'3'-cyclic-nucleotide 2'-phosphodiesterase	170	795	795	795
group_1020	suhB_2	Inositol-1-monophosphatase	170	795	795	795
tagH	tagH	Teichoic acids export ATP-binding protein TagH	170	795	795	795
garL	garL	5-keto-4-deoxy-D-glucarate aldolase	170	795	795	795
coaW	coaW	Type II pantothenate kinase	170	798	798	798
murI	murI	Glutamate racemase	170	798	798	798
rpsB	rpsB	30S ribosomal protein S2	170	798	798	798
group_1017		hypothetical protein	170	798	798	798
mgt	mgt	Monofunctional glycosyltransferase	170	798	798	798
fdhD	fdhD	Sulfur carrier protein FdhD	170	798	798	798
nirQ	nirQ	Denitrification regulatory protein NirQ	170	798	798	798
ydjP	ydjP	AB hydrolase superfamily protein YdjP	170	801	801	801
group_1012		hypothetical protein	170	804	804	804
group_1011		hypothetical protein	170	804	804	804
thiM	thiM	Hydroxyethylthiazole kinase	170	804	804	804
group_1010		Putative phosphatase	170	804	804	804
recX	recX	Regulatory protein RecX	170	804	804	804
pheA	pheA	Bifunctional chorismate mutase/prephenate dehydratase	170	804	804	804
yafV	yafV	Omega-amidase YafV	170	804	804	804
fepC	fepC	Ferric enterobactin transport ATP-binding protein FepC	170	804	804	804
cdaA	cdaA	Cyclic di-AMP synthase CdaA	170	807	807	807
potB	potB	Spermidine/putrescine transport system permease protein PotB	170	807	807	807
thiD	thiD	Hydroxymethylpyrimidine/phosphomethylpyrimidine kinase	170	810	810	810
group_1006		hypothetical protein	170	810	810	810
nadK	nadK	NAD kinase	170	810	810	810
group_1005		hypothetical protein	170	810	810	810
ecfA1	ecfA1	Energy-coupling factor transporter ATP-binding protein EcfA1	170	810	810	810
hisZ	hisZ	ATP phosphoribosyltransferase regulatory subunit	170	810	810	810
panB	panB	3-methyl-2-oxobutanoate hydroxymethyltransferase	170	813	813	813
group_1003		hypothetical protein	170	813	813	813
aroE	aroE	Shikimate dehydrogenase (NADP(+))	170	813	813	813
frdB	frdB	Fumarate reductase iron-sulfur subunit	170	816	816	816
glpF	glpF	Glycerol uptake facilitator protein	170	816	816	816
yqfL_2	yqfL_2	Putative pyruvate phosphate dikinase regulatory protein	170	816	816	816
nnrD	nnrD	ADP-dependent (S)-NAD(P)H-hydrate dehydratase	170	816	816	816
metQ_3	metQ_3	Methionine-binding lipoprotein MetQ	170	819	819	819
cntD	cntD	Metal-staphylopine import system ATP-binding protein CntD	170	819	819	819
cntL	cntL	D-histidine 2-aminobutanoyltransferase	170	819	819	819
menB	menB	14-dihydroxy-2-naphthoyl-CoA synthase	170	819	819	819
purR	purR	Pur operon repressor	170	822	822	822
cpdA	cpdA	3'5'-cyclic adenosine monophosphate phosphodiesterase CpdA	170	822	822	822
tarA	tarA	N-acetylglucosaminyldiphosphoundecaprenol N-acetyl-beta-D-mannosaminyltransferase	170	822	822	822
suhB_2	suhB_2	Inositol-1-monophosphatase	170	825	825	825
group_1000		hypothetical protein	170	825	825	825
yitU	yitU	5-amino-6-(5-phospho-D-ribitylamino)uracil phosphatase YitU	170	825	825	825
group_999		hypothetical protein	170	825	825	825
nikC	nikC	Nickel import system permease protein NikC	170	825	825	825
ytpA	ytpA	Phospholipase YtpA	170	825	825	825
pdxK	pdxK	Pyridoxine kinase	170	831	831	831
mhqA_1	mhqA_1	Putative ring-cleaving dioxygenase MhqA	170	831	831	831
lipM	lipM	Octanoyltransferase LipM	170	831	831	831
dkgB	dkgB	25-diketo-D-gluconic acid reductase B	170	831	831	831
group_997		hypothetical protein	170	834	834	834
rsmI	rsmI	Ribosomal RNA small subunit methyltransferase I	170	834	834	834
atl_3	atl_3	Bifunctional autolysin	170	834	834	834
ureD1	ureD1	Urease accessory protein UreD	170	834	834	834
rplB	rplB	50S ribosomal protein L2	170	834	834	834
group_994		hypothetical protein	170	834	834	834
lgt	lgt	Phosphatidylglycerol--prolipoprotein diacylglyceryl transferase	170	837	837	837
nadE	nadE	NH(3)-dependent NAD(+) synthetase	170	837	837	837
lipL	lipL	Octanoyl-[GcvH]:protein N-octanoyltransferase	170	837	837	837
yvgN	yvgN	Glyoxal reductase	170	837	837	837
group_993		hypothetical protein	170	837	837	837
mreC	mreC	Cell shape-determining protein MreC	170	837	837	837
murR_1	murR_1	HTH-type transcriptional regulator MurR	170	840	840	840
metQ_1	metQ_1	putative D-methionine-binding lipoprotein MetQ	170	840	840	840
mntB_1	mntB_1	Manganese transport system membrane protein MntB	170	840	840	840
nirC	nirC	Nitrite transporter NirC	170	843	843	843
pstB3	pstB3	Phosphate import ATP-binding protein PstB 3	170	843	843	843
group_986		hypothetical protein	170	846	846	846
ispE	ispE	4-diphosphocytidyl-2-C-methyl-D-erythritol kinase	170	849	849	849
group_983		hypothetical protein	170	849	849	849
dat	dat	D-alanine aminotransferase	170	849	849	849
group_982		hypothetical protein	170	852	852	852
noc	noc	Nucleoid occlusion protein	170	852	852	852
yvdD	yvdD	LOG family protein YvdD	170	570	570	570
ywpJ_2	ywpJ_2	Phosphatase YwpJ	170	855	855	855
group_979		hypothetical protein	170	855	855	855
group_978		DegV domain-containing protein	170	855	855	855
uppP	uppP	Undecaprenyl-diphosphatase	170	855	855	855
folD	folD	Bifunctional protein FolD protein	170	858	858	858
group_975		hypothetical protein	170	858	858	858
group_974		2-dehydropantoate 2-reductase	170	861	861	861
araC	araC	Arabinose operon regulatory protein	170	861	861	861
accD	accD	Acetyl-coenzyme A carboxylase carboxyl transferase subunit beta	170	861	861	861
cntC	cntC	Metal-staphylopine import system permease protein CntC	170	864	864	864
gtaB	gtaB	UTP--glucose-1-phosphate uridylyltransferase	170	864	864	864
atl_1	atl_1	Bifunctional autolysin	170	864	864	864
group_973		2-dehydropantoate 2-reductase	170	867	867	867
ywpJ_1	ywpJ_1	Phosphatase YwpJ	170	867	867	867
group_972		hypothetical protein	170	867	867	867
ecfA2	ecfA2	Energy-coupling factor transporter ATP-binding protein EcfA2	170	867	867	867
group_971		hypothetical protein	170	867	867	867
ulaE	ulaE	L-ribulose-5-phosphate 3-epimerase UlaE	170	870	870	870
atpG	atpG	ATP synthase gamma chain	170	870	870	870
hdfR_1	hdfR_1	HTH-type transcriptional regulator HdfR	170	870	870	870
group_966		hypothetical protein	170	873	873	873
fba	fba	Fructose-bisphosphate aldolase	170	873	873	873
rsgA	rsgA	Small ribosomal subunit biogenesis GTPase RsgA	170	876	876	876
menH_1	menH_1	2-succinyl-6-hydroxy-24-cyclohexadiene-1-carboxylate synthase	170	876	876	876
group_964		hypothetical protein	170	876	876	876
hdfR_2	hdfR_2	HTH-type transcriptional regulator HdfR	170	879	879	879
pyrB	pyrB	Aspartate carbamoyltransferase	170	879	879	879
folE2	folE2	GTP cyclohydrolase FolE2	170	879	879	879
tsf	tsf	Elongation factor Ts	170	879	879	879
dapA	dapA	4-hydroxy-tetrahydrodipicolinate synthase	170	879	879	879
group_962		hypothetical protein	170	879	879	879
cntI	cntI	Pseudopaline exporter CntI	170	882	882	882
glcU	glcU	Glucose uptake protein GlcU	170	882	882	882
catM	catM	HTH-type transcriptional regulator CatM	170	882	882	882
nanA_1	nanA_1	N-acetylneuraminate lyase	170	882	882	882
group_961		Farnesyl diphosphate synthase	170	882	882	882
btuF	btuF	Vitamin B12-binding protein	170	882	882	882
yghA	yghA	putative oxidoreductase YghA	170	882	882	882
hslO	hslO	33 kDa chaperonin	170	885	885	885
manZ_1	manZ_1	PTS system mannose-specific EIID component	170	885	885	885
lyrA	lyrA	Lysostaphin resistance protein A	170	885	885	885
rbsK	rbsK	Ribokinase	170	888	888	888
pdxS	pdxS	Pyridoxal 5'-phosphate synthase subunit PdxS	170	888	888	888
znuB	znuB	High-affinity zinc uptake system membrane protein ZnuB	170	888	888	888
xerD	xerD	Tyrosine recombinase XerD	170	888	888	888
rsmA	rsmA	Ribosomal RNA small subunit methyltransferase A	170	891	891	891
divIB	divIB	Cell division protein DivIB	170	891	891	891
mhqO	mhqO	Putative ring-cleaving dioxygenase MhqO	170	891	891	891
group_954	xerC_4	Tyrosine recombinase XerC	170	891	891	891
mscS	mscS	Small-conductance mechanosensitive channel	170	891	891	891
fda	fda	Fructose-bisphosphate aldolase class 1	170	891	891	891
group_953		hypothetical protein	170	894	894	894
group_952		hypothetical protein	170	894	894	894
nfo	nfo	putative endonuclease 4	170	894	894	894
hmuU	hmuU	Hemin transport system permease protein HmuU	170	894	894	894
group_949		hypothetical protein	170	897	897	897
era	era	GTPase Era	170	897	897	897
sdhA_2	sdhA_2	L-serine dehydratase alpha chain	170	900	900	900
group_948		hypothetical protein	170	900	900	900
mrcA	mrcA	Penicillin-binding protein 1A	170	900	900	900
group_947		Epimerase family protein	170	903	903	903
group_946		hypothetical protein	170	903	903	903
yciC_1	yciC_1	Putative metal chaperone YciC	170	903	903	903
group_943		hypothetical protein	170	906	906	906
arg	arg	Arginase	170	906	906	906
hel	hel	Lipoprotein E	170	906	906	906
group_942		putative protein	170	906	906	906
sucD	sucD	Succinate--CoA ligase [ADP-forming] subunit alpha	170	906	906	906
group_941		Nucleotide-binding protein	170	909	909	909
mccA	mccA	O-acetylserine dependent cystathionine beta-synthase	170	909	909	909
group_940		hypothetical protein	170	909	909	909
ydhF	ydhF	Oxidoreductase YdhF	170	909	909	909
ctaB2	ctaB2	Protoheme IX farnesyltransferase 2	170	912	912	912
group_937		hypothetical protein	170	912	912	912
ctaA	ctaA	Heme A synthase	170	915	915	915
group_935		hypothetical protein	170	915	915	915
rluD	rluD	Ribosomal large subunit pseudouridine synthase D	170	918	918	918
lipA	lipA	Lipoyl synthase	170	918	918	918
group_932		hypothetical protein	170	351	1119	1112.47
group_931		hypothetical protein	170	918	918	918
rnz	rnz	Ribonuclease Z	170	918	918	918
rarD	rarD	Protein RarD	170	918	918	918
pyrD	pyrD	Dihydroorotate dehydrogenase B (NAD(+)) catalytic subunit	170	921	921	921
thrB	thrB	Homoserine kinase	170	921	921	921
yajO	yajO	1-deoxyxylulose-5-phosphate synthase YajO	170	921	921	921
mntA	mntA	Manganese-binding lipoprotein MntA	170	921	921	921
ppaC	ppaC	putative manganese-dependent inorganic pyrophosphatase	170	924	924	924
fhuD	fhuD	Iron(3+)-hydroxamate-binding protein FhuD	170	924	924	924
lacC_1	lacC_1	Tagatose-6-phosphate kinase	170	924	924	924
dnaI	dnaI	Primosomal protein DnaI	170	924	924	924
group_929		hypothetical protein	170	924	924	924
group_928		hypothetical protein	170	927	927	927
oppB	oppB	Oligopeptide transport system permease protein OppB	170	927	927	927
fabD	fabD	Malonyl CoA-acyl carrier protein transacylase	170	927	927	927
group_927		hypothetical protein	170	927	927	927
hutG	hutG	Formimidoylglutamase	170	930	930	930
group_924		hypothetical protein	170	930	930	930
cynR	cynR	HTH-type transcriptional regulator CynR	170	930	930	930
hemC	hemC	Porphobilinogen deaminase	170	930	930	930
yhbU	yhbU	putative protease YhbU	170	930	930	930
cysK	cysK	Cysteine synthase	170	933	933	933
cdaR_2	cdaR_2	CdaA regulatory protein CdaR	170	933	933	933
group_920		hypothetical protein	170	933	933	933
fmt	fmt	Methionyl-tRNA formyltransferase	170	933	933	933
glpQ_3	glpQ_3	Glycerophosphodiester phosphodiesterase	170	933	933	933
trxB	trxB	Thioredoxin reductase	170	933	933	933
ldh_2	ldh_2	L-lactate dehydrogenase	170	933	933	933
dagK	dagK	Diacylglycerol kinase	170	933	933	933
cntB	cntB	Metal-staphylopine import system permease protein CntB	170	933	933	933
hemH	hemH	Ferrochelatase	170	933	933	933
lukEv	lukEv	Leucotoxin LukEv	170	933	933	933
nrnA	nrnA	Bifunctional oligoribonuclease and PAP phosphatase NrnA	170	933	933	933
prmA	prmA	Ribosomal protein L11 methyltransferase	170	933	933	933
rsmH_2	rsmH_2	Ribosomal RNA small subunit methyltransferase H	170	936	936	936
panE	panE	2-dehydropantoate 2-reductase	170	936	936	936
group_915		hypothetical protein	170	939	939	939
manA	manA	Mannose-6-phosphate isomerase ManA	170	939	939	939
rnhC	rnhC	Ribonuclease HIII	170	939	939	939
lacC_2	lacC_2	Tagatose-6-phosphate kinase	170	939	939	939
menA	menA	14-dihydroxy-2-naphthoate octaprenyltransferase	170	939	939	939
mdh	mdh	Malate dehydrogenase	170	939	939	939
hprK	hprK	HPr kinase/phosphorylase	170	942	942	942
lacD_1	lacD_1	Tagatose 16-diphosphate aldolase	170	942	942	942
oppF_1	oppF_1	Oligopeptide transport ATP-binding protein OppF	170	942	942	942
fabH	fabH	3-oxoacyl-[acyl-carrier-protein] synthase 3	170	942	942	942
yhaM	yhaM	3'-5' exoribonuclease YhaM	170	942	942	942
whiA	whiA	putative cell division protein WhiA	170	945	945	945
rpoA	rpoA	DNA-directed RNA polymerase subunit alpha	170	945	945	945
group_910		PhoH-like protein	170	945	945	945
accA	accA	Acetyl-coenzyme A carboxylase carboxyl transferase subunit alpha	170	945	945	945
ldh_3	ldh_3	L-lactate dehydrogenase	170	948	948	948
cysG	cysG	Siroheme synthase	170	948	948	948
group_909		hypothetical protein	170	948	948	948
group_908		hypothetical protein	170	948	948	948
ghrB_1	ghrB_1	Glyoxylate/hydroxypyruvate reductase B	170	951	951	951
btuD_2	btuD_2	Vitamin B12 import ATP-binding protein BtuD	170	954	954	954
group_903		Monoacylglycerol lipase	170	954	954	954
thyA	thyA	Thymidylate synthase	170	954	954	954
group_902		Delta(1)-pyrroline-2-carboxylate reductase	170	954	954	954
hepT	hepT	Heptaprenyl diphosphate synthase component 2	170	957	957	957
miaA	miaA	tRNA dimethylallyltransferase	170	957	957	957
prsA	prsA	Foldase protein PrsA	170	957	957	957
pstS	pstS	Phosphate-binding protein PstS	170	960	960	960
btuD_3	btuD_3	Vitamin B12 import ATP-binding protein BtuD	170	960	960	960
group_891		hypothetical protein	170	90	90	90
fecD	fecD	Fe(3+) dicitrate transport system permease protein FecD	170	963	963	963
nrdF	nrdF	Ribonucleoside-diphosphate reductase subunit beta	170	963	963	963
group_888		putative epimerase/dehydratase	170	963	963	963
mhqA_2	mhqA_2	Putative ring-cleaving dioxygenase MhqA	170	963	963	963
group_887		Putative 2-hydroxyacid dehydrogenase	170	963	963	963
dhaK	dhaK	PTS-dependent dihydroxyacetone kinase dihydroxyacetone-binding subunit DhaK	170	963	963	963
prs	prs	Ribose-phosphate pyrophosphokinase	170	966	966	966
mraY	mraY	Phospho-N-acetylmuramoyl-pentapeptide-transferase	170	966	966	966
metXA	metXA	Homoserine O-acetyltransferase	170	966	966	966
group_884		hypothetical protein	170	966	966	966
ghrB_2	ghrB_2	Glyoxylate/hydroxypyruvate reductase B	170	966	966	966
ispH	ispH	4-hydroxy-3-methylbut-2-enyl diphosphate reductase	170	969	969	969
ansZ	ansZ	L-asparaginase 2	170	969	969	969
pfkA	pfkA	ATP-dependent 6-phosphofructokinase	170	969	969	969
rbsR	rbsR	Ribose operon repressor	170	972	972	972
msrR	msrR	Regulatory protein MsrR	170	972	972	972
ribF	ribF	Bifunctional riboflavin kinase/FMN adenylyltransferase	170	972	972	972
birA	birA	Bifunctional ligase/repressor BirA	170	972	972	972
yqeN	yqeN	putative protein YqeN	170	975	975	975
yfhP	yfhP	putative protein YfhP	170	978	978	978
guaC	guaC	GMP reductase	170	978	978	978
sbnA	sbnA	N-(2-amino-2-carboxyethyl)-L-glutamate synthase	170	978	978	978
pdhB	pdhB	Pyruvate dehydrogenase E1 component subunit beta	170	978	978	978
group_875		hypothetical protein	170	978	978	978
hemB	hemB	Delta-aminolevulinic acid dehydratase	170	978	978	978
csbB	csbB	Putative glycosyltransferase CsbB	170	981	981	981
bfmBAB	bfmBAB	2-oxoisovalerate dehydrogenase subunit beta	170	984	984	984
yfiY	yfiY	putative siderophore-binding lipoprotein YfiY	170	984	984	984
plsX	plsX	Phosphate acyltransferase	170	987	987	987
glcK	glcK	Glucokinase	170	987	987	987
asd	asd	Aspartate-semialdehyde dehydrogenase	170	987	987	987
nikB	nikB	Nickel import system permease protein NikB	170	987	987	987
fadM	fadM	Proline dehydrogenase 1	170	987	987	987
yfmC	yfmC	Fe(3+)-citrate-binding protein YfmC	170	990	990	990
trpS	trpS	Tryptophan--tRNA ligase	170	990	990	990
bioB	bioB	Biotin synthase	170	990	990	990
group_869		hypothetical protein	170	990	990	990
group_868		hypothetical protein	170	990	990	990
ccpA	ccpA	Catabolite control protein A	170	990	990	990
hrcA	hrcA	Heat-inducible transcription repressor HrcA	170	990	990	990
dusB	dusB	tRNA-dihydrouridine synthase B	170	993	993	993
pta	pta	Phosphate acetyltransferase	170	993	993	993
hlb	hlb	Phospholipase C	170	993	993	993
galE	galE	UDP-glucose 4-epimerase	170	993	993	993
group_864		Lipoate--protein ligase 1	170	993	993	993
sppA	sppA	Putative signal peptide peptidase SppA	170	993	993	993
group_860		Gluconeogenesis factor	170	996	996	996
group_858		hypothetical protein	170	996	996	996
group_857	yfiZ_1	putative siderophore transport system permease protein YfiZ	170	996	996	996
rpmJ	rpmJ	50S ribosomal protein L36	170	114	114	114
group_856		hypothetical protein	170	999	999	999
bfmBAA	bfmBAA	2-oxoisovalerate dehydrogenase subunit alpha	170	999	999	999
gpsA	gpsA	Glycerol-3-phosphate dehydrogenase [NAD(P)+]	170	999	999	999
yfhA	yfhA	putative siderophore transport system permease protein YfhA	170	999	999	999
ruvB_1	ruvB_1	Holliday junction ATP-dependent DNA helicase RuvB	170	999	999	999
mcsB	mcsB	Protein-arginine kinase	170	1005	1005	1005
ldhD	ldhD	D-lactate dehydrogenase	170	1005	1005	1005
ilvC	ilvC	Ketol-acid reductoisomerase (NADP(+))	170	1005	1005	1005
feuB	feuB	Iron-uptake system permease protein FeuB	170	1005	1005	1005
trpD2	trpD2	Anthranilate phosphoribosyltransferase 2	170	1005	1005	1005
gapA1	gapA1	Glyceraldehyde-3-phosphate dehydrogenase 1	170	1008	1008	1008
sle1	sle1	N-acetylmuramoyl-L-alanine amidase sle1	170	1008	1008	1008
group_849		Zinc-type alcohol dehydrogenase-like protein	170	1011	1011	1011
group_848		hypothetical protein	170	1011	1011	1011
group_847		hypothetical protein	170	1011	1011	1011
sbnB	sbnB	N-((2S)-2-amino-2-carboxyethyl)-L-glutamate dehydrogenase	170	1011	1011	1011
feuC	feuC	Iron-uptake system permease protein FeuC	170	1017	1017	1017
gapA2	gapA2	Glyceraldehyde-3-phosphate dehydrogenase 2	170	1017	1017	1017
group_844		hypothetical protein	170	1020	1020	1020
group_841		hypothetical protein	170	1023	1023	1023
tsaD	tsaD	tRNA N6-adenosine threonylcarbamoyltransferase	170	1023	1023	1023
moaA_1	moaA_1	GTP 3'8-cyclase	170	1023	1023	1023
ythB	ythB	Putative cytochrome bd menaquinol oxidase subunit II	170	1023	1023	1023
graS	graS	Sensor histidine kinase GraS	170	1023	1023	1023
aes	aes	Acetyl esterase	170	1026	1026	1026
queA	queA	S-adenosylmethionine:tRNA ribosyltransferase-isomerase	170	1026	1026	1026
pxpC_1	pxpC_1	5-oxoprolinase subunit C	170	1026	1026	1026
metN2	metN2	Methionine import ATP-binding protein MetN 2	170	1029	1029	1029
group_835		hypothetical protein	170	1032	1032	1032
group_834		hypothetical protein	170	1032	1032	1032
fni	fni	Isopentenyl-diphosphate delta-isomerase	170	1032	1032	1032
melR	melR	HTH-type transcriptional repressor MelR	170	1032	1032	1032
purM	purM	Phosphoribosylformylglycinamidine cyclo-ligase	170	1032	1032	1032
ysdC_1	ysdC_1	Putative aminopeptidase YsdC	170	1035	1035	1035
saeS	saeS	Histidine protein kinase SaeS	170	1035	1035	1035
hemE	hemE	Uroporphyrinogen decarboxylase	170	1035	1035	1035
cggR	cggR	Central glycolytic genes regulator	170	1038	1038	1038
yfiZ_1	yfiZ_1	putative siderophore transport system permease protein YfiZ	170	1041	1041	1041
tdcB	tdcB	L-threonine dehydratase catabolic TdcB	170	1041	1041	1041
recA	recA	Protein RecA	170	1044	1044	1044
vraS	vraS	Sensor protein VraS	170	1044	1044	1044
ribD	ribD	Riboflavin biosynthesis protein RibD	170	1047	1047	1047
group_811		hypothetical protein	170	1050	1050	1050
group_810		hypothetical protein	170	1053	1053	1053
group_806		putative peptidase	170	1056	1056	1056
group_804		hypothetical protein	170	1059	1059	1059
tagO	tagO	putative undecaprenyl-phosphate N-acetylglucosaminyl 1-phosphate transferase	170	1059	1059	1059
group_802		hypothetical protein	170	141	141	141
yacL	yacL	putative PIN and TRAM-domain containing protein YacL	170	1062	1062	1062
oppC_1	oppC_1	Oligopeptide transport system permease protein OppC	170	1062	1062	1062
salA	salA	Iron-sulfur cluster carrier protein	170	1065	1065	1065
thrC	thrC	Threonine synthase	170	1065	1065	1065
ndh	ndh	NADH dehydrogenase	170	1065	1065	1065
ulaG	ulaG	putative L-ascorbate-6-phosphate lactonase UlaG	170	1065	1065	1065
group_797		hypothetical protein	170	1068	1068	1068
pepA_1	pepA_1	Glutamyl aminopeptidase	170	1068	1068	1068
group_796		putative ABC transporter permease	170	1071	1071	1071
pheS	pheS	Phenylalanine--tRNA ligase alpha subunit	170	1071	1071	1071
group_795		hypothetical protein	170	1071	1071	1071
ddl	ddl	D-alanine--D-alanine ligase	170	1071	1071	1071
dinB	dinB	DNA polymerase IV	170	1071	1071	1071
nos	nos	Nitric oxide synthase oxygenase	170	1071	1071	1071
ypdF	ypdF	Aminopeptidase YpdF	170	1071	1071	1071
group_793		hypothetical protein	170	1071	1071	1071
potD	potD	Spermidine/putrescine-binding periplasmic protein	170	1074	1074	1074
aroB	aroB	3-dehydroquinate synthase	170	1074	1074	1074
prfA	prfA	Peptide chain release factor 1	170	1077	1077	1077
odh	odh	Opine dehydrogenase	170	1077	1077	1077
oppD_1	oppD_1	Oligopeptide transport ATP-binding protein OppD	170	1080	1080	1080
alr1_1	alr1_1	Alanine racemase 1	170	1080	1080	1080
ldh_1	ldh_1	Leucine dehydrogenase	170	1080	1080	1080
ilvE	ilvE	putative branched-chain-amino-acid aminotransferase	170	1083	1083	1083
group_784		hypothetical protein	170	1086	1086	1086
murG	murG	UDP-N-acetylglucosamine--N-acetylmuramyl-(pentapeptide) pyrophosphoryl-undecaprenol N-acetylglucosamine transferase	170	1086	1086	1086
group_779		hypothetical protein	170	423	423	423
tarB	tarB	Teichoic acid glycerol-phosphate primase	170	1089	1089	1089
rpmG2_2	rpmG2_2	50S ribosomal protein L33 2	170	150	150	150
rpmG2_1	rpmG2_1	50S ribosomal protein L33 2	170	150	150	150
group_775		hypothetical protein	170	1092	1092	1092
gcvT	gcvT	Aminomethyltransferase	170	1092	1092	1092
rlmN	rlmN	putative dual-specificity RNA methyltransferase RlmN	170	1095	1095	1095
aroA_1	aroA_1	Protein AroA(G)	170	1095	1095	1095
ychF	ychF	Ribosome-binding ATPase YchF	170	1098	1098	1098
group_769		Putative transport protein	170	1098	1098	1098
carA_1	carA_1	Carbamoyl-phosphate synthase small chain	170	1101	1101	1101
potA	potA	Spermidine/putrescine import ATP-binding protein PotA	170	1101	1101	1101
yqeH	yqeH	putative protein YqeH	170	1101	1101	1101
ispG	ispG	4-hydroxy-3-methylbut-2-en-1-yl diphosphate synthase (flavodoxin)	170	1107	1107	1107
group_756		hypothetical protein	170	156	156	156
group_754		Putative flavoprotein monooxygenase	170	1110	1110	1110
group_753		hypothetical protein	170	1110	1110	1110
sigA	sigA	RNA polymerase sigma factor SigA	170	1110	1110	1110
metI_1	metI_1	Cystathionine gamma-synthase/O-acetylhomoserine (thiol)-lyase	170	1113	1113	1113
mnmA	mnmA	tRNA-specific 2-thiouridylase MnmA	170	1113	1113	1113
glxK	glxK	Glycerate 3-kinase	170	1116	1116	1116
ald1	ald1	Alanine dehydrogenase 1	170	1116	1116	1116
agaS	agaS	D-galactosamine-6-phosphate deaminase AgaS	170	1116	1116	1116
group_747	recF_1	DNA replication and repair protein RecF	170	1116	1116	1116
pepT_1	pepT_1	Peptidase T	170	1116	1116	1116
citZ	citZ	Citrate synthase 2	170	1119	1119	1119
ald2	ald2	Alanine dehydrogenase 2	170	1122	1122	1122
hemW	hemW	Heme chaperone HemW	170	1122	1122	1122
pdhA	pdhA	Pyruvate dehydrogenase E1 component subunit alpha	170	1125	1125	1125
bshA	bshA	N-acetyl-alpha-D-glucosaminyl L-malate synthase	170	1125	1125	1125
group_743		hypothetical protein	170	1125	1125	1125
group_741		hypothetical protein	170	1125	1125	1125
rlmL	rlmL	Ribosomal RNA large subunit methyltransferase L	170	1128	1128	1128
dnaN	dnaN	Beta sliding clamp	170	1131	1131	1131
queG	queG	Epoxyqueuosine reductase	170	1131	1131	1131
group_735		hypothetical protein	170	1131	1131	1131
dxr	dxr	1-deoxy-D-xylulose 5-phosphate reductoisomerase	170	1134	1134	1134
purK	purK	N5-carboxyaminoimidazole ribonucleotide synthase	170	1134	1134	1134
dnaJ	dnaJ	Chaperone protein DnaJ	170	1134	1134	1134
lutR_2	lutR_2	HTH-type transcriptional regulator LutR	170	660	705	704.735
tmcAL	tmcAL	tRNA(Met) cytidine acetate ligase	170	1137	1137	1137
iscS_2	iscS_2	Cysteine desulfurase IscS	170	1137	1137	1137
mnaA	mnaA	UDP-N-acetylglucosamine 2-epimerase	170	1140	1140	1140
tgt	tgt	Queuine tRNA-ribosyltransferase	170	1140	1140	1140
dltD	dltD	Protein DltD	170	1143	1143	1143
mccB	mccB	Cystathionine gamma-lyase	170	1143	1143	1143
hmp	hmp	Flavohemoprotein	170	1146	1146	1146
garK	garK	Glycerate 2-kinase	170	1146	1146	1146
alr1_2	alr1_2	Alanine racemase 1	170	1149	1149	1149
menF	menF	Isochorismate synthase MenF	170	1149	1149	1149
iscS_1	iscS_1	Cysteine desulfurase IscS	170	1149	1149	1149
nagA	nagA	N-acetylglucosamine-6-phosphate deacetylase	170	1155	1155	1155
scmP_1	scmP_1	N-acetylcysteine deacetylase	170	1155	1155	1155
dapX_2	dapX_2	putative N-acetyl-LL-diaminopimelate aminotransferase	170	1158	1158	1158
bacF	bacF	Transaminase BacF	170	1158	1158	1158
group_713		hypothetical protein	170	1158	1158	1158
dapX_1	dapX_1	putative N-acetyl-LL-diaminopimelate aminotransferase	170	1161	1161	1161
acuC	acuC	Acetoin utilization protein AcuC	170	1158	1158	1158
sucC	sucC	Succinate--CoA ligase [ADP-forming] subunit beta	170	1167	1167	1167
group_707		TelA-like protein	170	1167	1167	1167
tetA	tetA	Tetracycline resistance protein class B	170	1167	1167	1167
group_705		hypothetical protein	170	171	171	171
rlmI	rlmI	Ribosomal RNA large subunit methyltransferase I	170	1170	1170	1170
aroC	aroC	Chorismate synthase	170	1170	1170	1170
ftsZ	ftsZ	Cell division protein FtsZ	170	1173	1173	1173
macB_1	macB_1	Macrolide export ATP-binding/permease protein MacB	170	1176	1176	1176
ugtP	ugtP	Processive diacylglycerol beta-glucosyltransferase	170	1176	1176	1176
metC	metC	Cystathionine beta-lyase MetC	170	1176	1176	1176
gtfA_1	gtfA_1	UDP-N-acetylglucosamine--peptide N-acetylglucosaminyltransferase GtfA subunit	170	1176	1176	1176
rpmF	rpmF	50S ribosomal protein L32	170	174	174	174
group_695		hypothetical protein	170	174	174	174
tagU_1	tagU_1	Polyisoprenyl-teichoic acid--peptidoglycan teichoic acid transferase TagU	170	1179	1179	1179
deoB	deoB	Phosphopentomutase	170	1179	1179	1179
group_693	yycB_1	putative transporter YycB	170	1179	1179	1179
abgB	abgB	p-aminobenzoyl-glutamate hydrolase subunit B	170	1182	1182	1182
fadA	fadA	3-ketoacyl-CoA thiolase	170	1182	1182	1182
ribBA	ribBA	Riboflavin biosynthesis protein RibBA	170	1182	1182	1182
mdtH	mdtH	Multidrug resistance protein MdtH	170	1182	1182	1182
ltaA	ltaA	putative glycolipid permease LtaA	170	1185	1185	1185
group_690		hypothetical protein	170	1185	1185	1185
cinA	cinA	Putative competence-damage inducible protein	170	1188	1188	1188
group_688		hypothetical protein	170	1188	1188	1188
group_683		N-acetyldiaminopimelate deacetylase	170	1188	1188	1188
tuf	tuf	Elongation factor Tu	170	1188	1188	1188
group_682		hypothetical protein	170	1188	1188	1188
group_677		hypothetical protein	170	1191	1191	1191
group_675		putative uridylyltransferase	170	1191	1191	1191
pgk	pgk	Phosphoglycerate kinase	170	1191	1191	1191
rpsU	rpsU	30S ribosomal protein S21	170	177	177	177
cntE	cntE	Staphylopine export protein	170	1191	1191	1191
yhaO	yhaO	putative metallophosphoesterase YhaO	170	1194	1194	1194
group_666		hypothetical protein	170	180	180	180
ftsY	ftsY	Signal recognition particle receptor FtsY	170	1200	1200	1200
metK	metK	S-adenosylmethionine synthase	170	1200	1200	1200
group_665		hypothetical protein	170	1203	1203	1203
argG	argG	Argininosuccinate synthase	170	1203	1203	1203
group_664		NADH dehydrogenase-like protein	170	1203	1203	1203
sbnH	sbnH	2-[(L-alanin-3-ylcarbamoyl)methyl]-2-hydroxybutanedioate decarboxylase	170	1203	1203	1203
ackA	ackA	Acetate kinase	170	1203	1203	1203
nupC	nupC	Nucleoside permease NupC	170	1206	1206	1206
group_660		hypothetical protein	170	1206	1206	1206
setA	setA	Sugar efflux transporter A	170	1206	1206	1206
sbnD	sbnD	Staphyloferrin B transporter	170	1206	1206	1206
trpB	trpB	Tryptophan synthase beta chain	170	1206	1206	1206
secE	secE	Protein translocase subunit SecE	170	180	180	180
group_657		hypothetical protein	170	180	180	180
rpmD	rpmD	50S ribosomal protein L30	170	180	180	180
group_655		hypothetical protein	170	600	600	600
group_654		Putative pyridoxal phosphate-dependent acyltransferase	170	1209	1209	1209
caiA	caiA	Crotonobetainyl-CoA reductase	170	1212	1212	1212
group_650		hypothetical protein	170	1215	1215	1215
group_645		hypothetical protein	170	1218	1218	1218
group_641		hypothetical protein	170	183	183	183
thiI	thiI	putative tRNA sulfurtransferase	170	1221	1221	1221
pepT_2	pepT_2	Peptidase T	170	1224	1224	1224
nupG	nupG	Purine nucleoside transport protein NupG	170	1227	1227	1227
mdrP_1	mdrP_1	Na(+) Li(+) K(+)/H(+) antiporter	170	1230	1230	1230
pepS	pepS	Aminopeptidase PepS	170	1233	1233	1233
rpsZ	rpsZ	30S ribosomal protein S14 type Z	170	186	186	186
ftsW	ftsW	putative peptidoglycan glycosyltransferase FtsW	170	1233	1233	1233
group_628		hypothetical protein	170	186	186	186
group_627		NAD-dependent malic enzyme	170	1233	1233	1233
group_626		hypothetical protein	170	186	186	186
glyA	glyA	Serine hydroxymethyltransferase	170	1239	1239	1239
csd	csd	putative cysteine desulfurase	170	1242	1242	1242
hutI	hutI	Imidazolonepropionase	170	1242	1242	1242
bepA	bepA	Beta-barrel assembly-enhancing protease	170	1242	1242	1242
fabF	fabF	3-oxoacyl-[acyl-carrier-protein] synthase 2	170	1245	1245	1245
gluD	gluD	NAD-specific glutamate dehydrogenase	170	1245	1245	1245
group_614		hypothetical protein	170	1248	1248	1248
rpmB	rpmB	50S ribosomal protein L28	170	189	189	189
group_613		hypothetical protein	170	189	189	189
purD	purD	Phosphoribosylamine--glycine ligase	170	1254	1254	1254
femB	femB	Aminoacyltransferase FemB	170	1260	1260	1260
moeA	moeA	Molybdopterin molybdenumtransferase	170	1260	1260	1260
tyrS	tyrS	Tyrosine--tRNA ligase	170	1263	1263	1263
icd	icd	Isocitrate dehydrogenase [NADP]	170	1263	1263	1263
clpX	clpX	ATP-dependent Clp protease ATP-binding subunit ClpX	170	1263	1263	1263
group_601		hypothetical protein	170	192	192	192
femA_2	femA_2	Aminoacyltransferase FemA	170	1266	1266	1266
murA2	murA2	UDP-N-acetylglucosamine 1-carboxyvinyltransferase 2	170	1266	1266	1266
murA1	murA1	UDP-N-acetylglucosamine 1-carboxyvinyltransferase 1	170	1266	1266	1266
lysA	lysA	Diaminopimelate decarboxylase	170	1266	1266	1266
sauU_2	sauU_2	putative sulfoacetate transporter SauU	170	1266	1266	1266
group_598		hypothetical protein	170	1266	1266	1266
cypC	cypC	Fatty-acid peroxygenase	170	1269	1269	1269
ilvA	ilvA	L-threonine dehydratase biosynthetic IlvA	170	1269	1269	1269
pucK	pucK	Uric acid permease PucK	170	1269	1269	1269
fpgS	fpgS	Folylpolyglutamate synthase	170	1269	1269	1269
group_592		hypothetical protein	170	1272	1272	1272
hisS	hisS	Histidine--tRNA ligase	170	1272	1272	1272
group_589		hypothetical protein	170	1275	1275	1275
pyrC	pyrC	Dihydroorotase	170	1278	1278	1278
odhB	odhB	Dihydrolipoyllysine-residue succinyltransferase component of 2-oxoglutarate dehydrogenase complex	170	1278	1278	1278
group_584		hypothetical protein	170	1278	1278	1278
serS	serS	Serine--tRNA ligase	170	1281	1281	1281
femX	femX	Lipid II:glycine glycyltransferase	170	1281	1281	1281
purA	purA	Adenylosuccinate synthetase	170	1284	1284	1284
group_578		hypothetical protein	170	1284	1284	1284
hemL2	hemL2	Glutamate-1-semialdehyde 21-aminomutase 2	170	1287	1287	1287
hemL1	hemL1	Glutamate-1-semialdehyde 21-aminomutase 1	170	1287	1287	1287
group_574		Putative zinc metalloprotease	170	1290	1290	1290
tilS	tilS	tRNA(Ile)-lysidine synthase	170	1290	1290	1290
group_569		hypothetical protein	170	1290	1290	1290
hisC_3	hisC_3	Histidinol-phosphate aminotransferase	170	1290	1290	1290
aroA_2	aroA_2	3-phosphoshikimate 1-carboxyvinyltransferase	170	1290	1290	1290
group_567		hypothetical protein	170	198	198	198
secY_1	secY_1	Protein translocase subunit SecY	170	1293	1293	1293
asnS	asnS	Asparagine--tRNA ligase	170	1293	1293	1293
obg	obg	GTPase Obg	170	1293	1293	1293
purB	purB	Adenylosuccinate lyase	170	1296	1296	1296
group_561		hypothetical protein	170	1299	1299	1299
pdp	pdp	Pyrimidine-nucleoside phosphorylase	170	1302	1302	1302
rsmB	rsmB	Ribosomal RNA small subunit methyltransferase B	170	1302	1302	1302
ktrB_2	ktrB_2	Ktr system potassium uptake protein B	170	1305	1305	1305
ktrB_1	ktrB_1	Ktr system potassium uptake protein B	170	1305	1305	1305
eno	eno	Enolase	170	1305	1305	1305
trmFO	trmFO	Methylenetetrahydrofolate--tRNA-(uracil-5-)-methyltransferase TrmFO	170	1305	1305	1305
dcuA	dcuA	Anaerobic C4-dicarboxylate transporter DcuA	170	1308	1308	1308
group_556		hypothetical protein	170	1308	1308	1308
murT	murT	Lipid II isoglutaminyl synthase (glutamine-hydrolyzing) subunit MurT	170	1311	1311	1311
group_554	der_2	GTPase Der	170	1311	1311	1311
cspA	cspA	Cold shock protein CspA	170	201	201	201
rho	rho	Transcription termination factor Rho	170	1314	1314	1314
group_553		hypothetical protein	170	1314	1314	1314
murC	murC	UDP-N-acetylmuramate--L-alanine ligase	170	1314	1314	1314
group_552		hypothetical protein	170	201	201	201
rpmI	rpmI	50S ribosomal protein L35	170	201	201	201
tig	tig	Trigger factor	170	1317	1317	1317
mggB	mggB	Mannosylglucosyl-3-phosphoglycerate phosphatase	170	1320	1320	1320
steT	steT	Serine/threonine exchanger SteT	170	1323	1323	1323
mntH_2	mntH_2	Divalent metal cation transporter MntH	170	1323	1323	1323
rclA	rclA	putative pyridine nucleotide-disulfide oxidoreductase RclA	170	1326	1326	1326
cdr	cdr	Coenzyme A disulfide reductase	170	1326	1326	1326
pnbA	pnbA	Para-nitrobenzyl esterase	170	1326	1326	1326
gtfB_1	gtfB_1	UDP-N-acetylglucosamine--peptide N-acetylglucosaminyltransferase stabilizing protein GtfB	170	1332	1332	1332
pgi	pgi	Glucose-6-phosphate isomerase	170	1332	1332	1332
group_542		hypothetical protein	170	1332	1332	1332
mshA_2	mshA_2	D-inositol-3-phosphate glycosyltransferase	170	1332	1332	1332
group_541		hypothetical protein	170	1335	1335	1335
group_540		hypothetical protein	170	1335	1335	1335
group_539		hypothetical protein	170	204	204	204
group_538		hypothetical protein	170	204	204	204
group_537		hypothetical protein	170	204	204	204
group_535		hypothetical protein	170	1338	1338	1338
speA	speA	Arginine decarboxylase	170	1341	1341	1341
glnA	glnA	Glutamine synthetase	170	1341	1341	1341
hemA	hemA	Glutamyl-tRNA reductase	170	1341	1341	1341
dnaA	dnaA	Chromosomal replication initiator protein DnaA	170	1344	1344	1344
sdrM	sdrM	Multidrug efflux pump SdrM	170	1344	1344	1344
csbC	csbC	putative metabolite transport protein CsbC	170	1344	1344	1344
copZ	copZ	Copper chaperone CopZ	170	207	207	207
hfq	hfq	RNA-binding protein Hfq	170	207	207	207
cshB	cshB	DEAD-box ATP-dependent RNA helicase CshB	170	1347	1347	1347
xseA	xseA	Exodeoxyribonuclease 7 large subunit	170	1347	1347	1347
murD	murD	UDP-N-acetylmuramoylalanine--D-glutamate ligase	170	1350	1350	1350
gcvPA	gcvPA	putative glycine dehydrogenase (decarboxylating) subunit 1	170	1350	1350	1350
bioK	bioK	L-Lysine--8-amino-7-oxononanoate transaminase	170	1353	1353	1353
rpmC	rpmC	50S ribosomal protein L29	170	210	210	210
group_518		hypothetical protein	170	210	210	210
yclM	yclM	Aspartokinase 3	170	1353	1353	1353
glmM	glmM	Phosphoglucosamine mutase	170	1356	1356	1356
cfiB	cfiB	2-oxoglutarate carboxylase small subunit	170	1356	1356	1356
group_516		hypothetical protein	170	1356	1356	1356
mtaB	mtaB	Threonylcarbamoyladenosine tRNA methylthiotransferase MtaB	170	1359	1359	1359
glpT	glpT	Glycerol-3-phosphate transporter	170	1359	1359	1359
pchA	pchA	Salicylate biosynthesis isochorismate synthase	170	1359	1359	1359
group_511		hypothetical protein	170	1362	1362	1362
group_506		hypothetical protein	170	1365	1365	1365
group_503	murF_1	UDP-N-acetylmuramoyl-tripeptide--D-alanyl-D-alanine ligase	170	1365	1365	1365
glmU	glmU	Bifunctional protein GlmU	170	1365	1365	1365
rlmCD	rlmCD	23S rRNA (uracil-C(5))-methyltransferase RlmCD	170	1365	1365	1365
ffh	ffh	Signal recognition particle protein	170	1368	1368	1368
arlS	arlS	Signal transduction histidine-protein kinase ArlS	170	1368	1368	1368
atpE	atpE	ATP synthase subunit c	170	213	213	213
group_499		hypothetical protein	170	1371	1371	1371
radA	radA	DNA repair protein RadA	170	1371	1371	1371
accC	accC	Biotin carboxylase	170	1371	1371	1371
dnaB	dnaB	Replication initiation and membrane attachment protein	170	1374	1374	1374
aldH1	aldH1	44'-diaponeurosporen-aldehyde dehydrogenase	170	1380	1380	1380
uhpT	uhpT	Hexose-6-phosphate:phosphate antiporter	170	1380	1380	1380
mnmE	mnmE	tRNA modification GTPase MnmE	170	1383	1383	1383
recQ_2	recQ_2	ATP-dependent DNA helicase RecQ	170	1386	1386	1386
mgtE	mgtE	Magnesium transporter MgtE	170	1386	1386	1386
fumC	fumC	Fumarate hydratase class II	170	1386	1386	1386
yifK	yifK	putative transport protein YifK	170	1389	1389	1389
argH	argH	Argininosuccinate lyase	170	1392	1392	1392
tcyP	tcyP	L-cystine uptake protein TcyP	170	1392	1392	1392
tcaA	tcaA	Membrane-associated protein TcaA	170	1395	1395	1395
glyQS	glyQS	Glycine--tRNA ligase	170	1395	1395	1395
alsT_1	alsT_1	Amino-acid carrier protein AlsT	170	1395	1395	1395
group_487		hypothetical protein	170	216	216	216
group_485		hypothetical protein	170	1398	1398	1398
mleN_1	mleN_1	Malate-2H(+)/Na(+)-lactate antiporter	170	1398	1398	1398
ftsA	ftsA	Cell division protein FtsA	170	1401	1401	1401
dnaC	dnaC	Replicative DNA helicase	170	1401	1401	1401
cysS	cysS	Cysteine--tRNA ligase	170	1401	1401	1401
ykoD	ykoD	Putative HMP/thiamine import ATP-binding protein YkoD	170	1404	1404	1404
gnd	gnd	6-phosphogluconate dehydrogenase decarboxylating	170	1404	1404	1404
trpE	trpE	Anthranilate synthase component 1	170	1404	1404	1404
menE	menE	2-succinylbenzoate--CoA ligase	170	1404	1404	1404
pdhD	pdhD	Dihydrolipoyl dehydrogenase	170	1407	1407	1407
gabR	gabR	HTH-type transcriptional regulatory protein GabR	170	1410	1410	1410
group_477		Putative dipeptidase	170	1410	1410	1410
atpD	atpD	ATP synthase subunit beta	170	1413	1413	1413
group_476		hypothetical protein	170	219	219	219
infA	infA	Translation initiation factor IF-1	170	219	219	219
lpd	lpd	Dihydrolipoyl dehydrogenase	170	1419	1419	1419
purF	purF	Amidophosphoribosyltransferase	170	1422	1422	1422
gatB	gatB	Aspartyl/glutamyl-tRNA(Asn/Gln) amidotransferase subunit B	170	1428	1428	1428
ulaA_1	ulaA_1	Ascorbate-specific PTS system EIIC component	170	1428	1428	1428
group_470		Putative aldehyde dehydrogenase	170	1434	1434	1434
group_464		hypothetical protein	170	222	222	222
group_463		hypothetical protein	170	222	222	222
emrB_2	emrB_2	Multidrug export protein EmrB	170	1449	1449	1449
group_458		hypothetical protein	170	1452	1452	1452
lysP_2	lysP_2	Lysine-specific permease	170	1452	1452	1452
gltX	gltX	Glutamate--tRNA ligase	170	1455	1455	1455
gltB	gltB	Glutamate synthase [NADPH] small chain	170	1458	1458	1458
gatA	gatA	Glutamyl-tRNA(Gln) amidotransferase subunit A	170	1461	1461	1461
alsT_2	alsT_2	Amino-acid carrier protein AlsT	170	1464	1464	1464
guaB	guaB	Inosine-5'-monophosphate dehydrogenase	170	1470	1470	1470
xseB	xseB	Exodeoxyribonuclease 7 small subunit	170	225	225	225
group_450		hypothetical protein	170	225	225	225
gcvPB	gcvPB	putative glycine dehydrogenase (decarboxylating) subunit 2	170	1473	1473	1473
pncB	pncB	Nicotinate phosphoribosyltransferase	170	1476	1476	1476
purH	purH	Bifunctional purine biosynthesis protein PurH	170	1479	1479	1479
scrB	scrB	Sucrose-6-phosphate hydrolase	170	1485	1485	1485
zwf	zwf	Glucose-6-phosphate 1-dehydrogenase	170	1485	1485	1485
group_446		Arylsulfatase	170	1488	1488	1488
lysS	lysS	Lysine--tRNA ligase	170	1488	1488	1488
cshA	cshA	DEAD-box ATP-dependent RNA helicase CshA	170	1488	1488	1488
pepA_2	pepA_2	cytosol aminopeptidase	170	1488	1488	1488
aldA	aldA	Putative aldehyde dehydrogenase AldA	170	1491	1491	1491
katA	katA	Catalase	170	1491	1491	1491
mqo2	mqo2	putative malate:quinone oxidoreductase 2	170	1494	1494	1494
gbsA	gbsA	Betaine aldehyde dehydrogenase	170	1494	1494	1494
nikA	nikA	Nickel-binding protein NikA	170	1497	1497	1497
mnhD1	mnhD1	Na(+)/H(+) antiporter subunit D1	170	1500	1500	1500
mrpD	mrpD	Na(+)/H(+) antiporter subunit D	170	1500	1500	1500
group_434		hypothetical protein	170	231	231	231
glpK	glpK	Glycerol kinase	170	1503	1503	1503
hutH	hutH	Histidine ammonia-lyase	170	1503	1503	1503
dtpT_1	dtpT_1	Di-/tripeptide transporter	170	1503	1503	1503
mqo1	mqo1	putative malate:quinone oxidoreductase 1	170	1506	1506	1506
dtpT_2	dtpT_2	Di-/tripeptide transporter	170	1506	1506	1506
secG	secG	putative protein-export membrane protein SecG	170	234	234	234
acpP	acpP	Acyl carrier protein	170	234	234	234
group_427		hypothetical protein	170	234	234	234
lysP_1	lysP_1	Lysine-specific permease	170	1509	1509	1509
atpA	atpA	ATP synthase subunit alpha	170	1512	1512	1512
lcfB	lcfB	Long-chain-fatty-acid--CoA ligase	170	1515	1515	1515
gpmI	gpmI	23-bisphosphoglycerate-independent phosphoglycerate mutase	170	1518	1518	1518
group_422		hypothetical protein	170	1518	1518	1518
dltC	dltC	D-alanyl carrier protein	170	237	237	237
group_421		hypothetical protein	170	237	237	237
group_420		hypothetical protein	170	237	237	237
group_419		hypothetical protein	170	237	237	237
ahpF	ahpF	NADH dehydrogenase	170	1524	1524	1524
group_411		putative protein	170	306	306	306
group_410		hypothetical protein	170	1530	1530	1530
murJ_2	murJ_2	Lipid II flippase MurJ	170	1533	1533	1533
ybhI	ybhI	Inner membrane protein YbhI	170	1533	1533	1533
ptsG_1	ptsG_1	PTS system glucose-specific EIICBA component	170	1539	1539	1539
sglT_3	sglT_3	Sodium/glucose cotransporter	170	1542	1542	1542
guaA	guaA	GMP synthase [glutamine-hydrolyzing]	170	1542	1542	1542
putC	putC	1-pyrroline-5-carboxylate dehydrogenase 2	170	1545	1545	1545
group_402		hypothetical protein	170	240	240	240
group_401		hypothetical protein	170	240	240	240
putP	putP	Sodium/proline symporter	170	1554	1554	1554
group_399		putative sensor-like histidine kinase	170	1554	1554	1554
narY	narY	Respiratory nitrate reductase 2 beta chain	170	1557	1557	1557
rny	rny	Ribonuclease Y	170	1560	1560	1560
prfC	prfC	Peptide chain release factor 3	170	1563	1563	1563
asp1	asp1	Accessory Sec system protein Asp1	170	1566	1566	1566
carA_2	carA_2	Caffeate CoA-transferase	170	1572	1572	1572
pckA	pckA	Phosphoenolpyruvate carboxykinase (ATP)	170	1581	1581	1581
nfuA	nfuA	Fe/S biogenesis protein NfuA	170	243	243	243
rpsR	rpsR	30S ribosomal protein S18	170	243	243	243
serA	serA	D-3-phosphoglycerate dehydrogenase	170	1596	1596	1596
cntA	cntA	Metal-staphylopine-binding protein CntA	170	1602	1602	1602
lutP	lutP	L-lactate permease	170	1605	1605	1605
lctP	lctP	L-lactate permease	170	1605	1605	1605
group_378		hypothetical protein	170	246	246	246
pyrG	pyrG	CTP synthase	170	1614	1614	1614
bshC	bshC	Putative cysteine ligase BshC	170	1614	1614	1614
groL	groL	60 kDa chaperonin	170	1620	1620	1620
betL	betL	Glycine betaine transporter BetL	170	1626	1626	1626
treA	treA	Trehalose-6-phosphate hydrolase	170	1632	1632	1632
opuD_2	opuD_2	Glycine betaine transporter OpuD	170	1635	1635	1635
murJ_1	murJ_1	Lipid II flippase MurJ	170	1635	1635	1635
cydD	cydD	ATP-binding/permease protein CydD	170	1638	1638	1638
group_363		Ferredoxin	170	249	249	249
rpsT	rpsT	30S ribosomal protein S20	170	249	249	249
ipdC	ipdC	Indole-3-pyruvate decarboxylase	170	1647	1647	1647
argS	argS	Arginine--tRNA ligase	170	1659	1659	1659
group_356		hypothetical protein	170	1662	1662	1662
group_355		putative protein	170	1665	1665	1665
sufT	sufT	Fe-S protein maturation auxiliary factor SufT	170	309	309	309
hutU	hutU	Urocanate hydratase	170	1668	1668	1668
rpsJ	rpsJ	30S ribosomal protein S10	170	309	309	309
glpD	glpD	Aerobic glycerol-3-phosphate dehydrogenase	170	1671	1671	1671
menD	menD	2-succinyl-5-enolpyruvyl-6-hydroxy-3-cyclohexene-1-carboxylate synthase	170	1671	1671	1671
group_352		hypothetical protein	170	309	309	309
rnj1	rnj1	Ribonuclease J 1	170	1680	1680	1680
addB	addB	ATP-dependent helicase/deoxyribonuclease subunit B	170	3465	3465	3465
ilvD	ilvD	Dihydroxy-acid dehydratase	170	1689	1689	1689
betA	betA	Oxygen-dependent choline dehydrogenase	170	1695	1695	1695
der_2	der_2	GTPase Der	170	3477	3477	3477
ezrA	ezrA	Septation ring formation regulator EzrA	170	1701	1701	1701
phoR	phoR	Alkaline phosphatase synthesis sensor protein PhoR	170	1701	1701	1701
ruvB_2	ruvB_2	Holliday junction ATP-dependent DNA helicase RuvB	170	1704	1704	1704
rqcH	rqcH	Rqc2 RqcH	170	1704	1704	1704
proS	proS	Proline--tRNA ligase	170	1704	1704	1704
acsA	acsA	Acetyl-coenzyme A synthetase	170	1710	1710	1710
ureC	ureC	Urease subunit alpha	170	1716	1716	1716
ptsI	ptsI	Phosphoenolpyruvate-protein phosphotransferase	170	1722	1722	1722
rpmE2	rpmE2	50S ribosomal protein L31 type B	170	255	255	255
rplGB	rplGB	Ribosome-associated protein L7Ae-like protein	170	255	255	255
group_336		hypothetical protein	170	255	255	255
group_335		Putative multidrug export ATP-binding/permease protein	170	1737	1737	1737
thiC	thiC	Phosphomethylpyrimidine synthase	170	1737	1737	1737
ydaP	ydaP	Putative thiamine pyrophosphate-containing protein YdaP	170	1746	1746	1746
ypdA	ypdA	Sensor histidine kinase YpdA	170	1752	1752	1752
ilvB	ilvB	Acetolactate synthase large subunit	170	1755	1755	1755
bmrA	bmrA	Multidrug resistance ABC transporter ATP-binding/permease protein BmrA	170	1755	1755	1755
sbnF	sbnF	2-[(L-alanin-3-ylcarbamoyl)methyl]-3-(2-aminoethylcarbamoyl)-2-hydroxypropanoate synthase	170	1755	1755	1755
srrB	srrB	Sensor protein SrrB	170	1758	1758	1758
rpoB	rpoB	DNA-directed RNA polymerase subunit beta	170	3555	3555	3555
korA	korA	2-oxoglutarate oxidoreductase subunit KorA	170	1761	1761	1761
pyk	pyk	Pyruvate kinase	170	1761	1761	1761
group_327		hypothetical protein	170	258	258	258
group_326		hypothetical protein	170	1764	1764	1764
frdA	frdA	Fumarate reductase flavoprotein subunit	170	1767	1767	1767
aspS	aspS	Aspartate--tRNA ligase	170	1767	1767	1767
sbnC	sbnC	Staphyloferrin B synthase	170	1776	1776	1776
recQ_1	recQ_1	ATP-dependent DNA helicase RecQ	170	1782	1782	1782
uvrC	uvrC	UvrABC system protein C	170	1788	1788	1788
dnaG	dnaG	DNA primase	170	1788	1788	1788
yheI	yheI	putative multidrug resistance ABC transporter ATP-binding/permease protein YheI	170	1794	1794	1794
pepF1_2	pepF1_2	Oligoendopeptidase F plasmid	170	1800	1800	1800
glmS	glmS	Glutamine--fructose-6-phosphate aminotransferase [isomerizing]	170	1803	1803	1803
pepF1_1	pepF1_1	Oligoendopeptidase F plasmid	170	1809	1809	1809
oatA_2	oatA_2	O-acetyltransferase OatA	170	1818	1818	1818
lepA	lepA	Elongation factor 4	170	1824	1824	1824
rpoC	rpoC	DNA-directed RNA polymerase subunit beta'	170	3621	3621	3621
walK	walK	Sensor protein kinase WalK	170	1833	1833	1833
dnaK	dnaK	Chaperone protein DnaK	170	1833	1833	1833
kefB	kefB	Glutathione-regulated potassium-efflux system protein KefB	170	1836	1836	1836
yitJ	yitJ	Bifunctional homocysteine S-methyltransferase/510-methylenetetrahydrofolate reductase	170	1842	1842	1842
nrdD	nrdD	Anaerobic ribonucleoside-triphosphate reductase	170	1851	1851	1851
addA	addA	ATP-dependent helicase/nuclease subunit A	170	3645	3645	3645
dxs	dxs	1-deoxy-D-xylulose-5-phosphate synthase	170	1869	1869	1869
group_300		hypothetical protein	170	261	261	261
group_299		hypothetical protein	170	1872	1872	1872
mnmG	mnmG	tRNA uridine 5-carboxymethylaminomethyl modification enzyme MnmG	170	1875	1875	1875
purS	purS	Phosphoribosylformylglycinamidine synthase subunit PurS	170	261	261	261
ettA_1	ettA_1	Energy-dependent translational throttle protein EttA	170	1878	1878	1878
fruA	fruA	PTS system fructose-specific EIIABC component	170	1899	1899	1899
bceB	bceB	Bacitracin export permease protein BceB	170	1899	1899	1899
rpsQ	rpsQ	30S ribosomal protein S17	170	264	264	264
yajC	yajC	Sec translocon accessory complex subunit YajC	170	264	264	264
gyrB	gyrB	DNA gyrase subunit B	170	1938	1938	1938
ltaS	ltaS	Lipoteichoic acid synthase	170	1938	1938	1938
thrS	thrS	Threonine--tRNA ligase	170	1938	1938	1938
mutL	mutL	DNA mismatch repair protein MutL	170	1941	1941	1941
yheS	yheS	putative ABC transporter ATP-binding protein YheS	170	1953	1953	1953
group_287		hypothetical protein	170	1953	1953	1953
fbp	fbp	Fructose-16-bisphosphatase class 3	170	1956	1956	1956
group_282		hypothetical protein	170	1968	1968	1968
gdpP	gdpP	Cyclic-di-AMP phosphodiesterase GdpP	170	1968	1968	1968
metG	metG	Methionine--tRNA ligase	170	1974	1974	1974
uvrB_2	uvrB_2	UvrABC system protein B	170	1983	1983	1983
veg	veg	Protein Veg	170	267	267	267
katE	katE	Catalase HPII	170	1992	1992	1992
ptsH	ptsH	Phosphocarrier protein HPr	170	267	267	267
qoxB	qoxB	putative quinol oxidase subunit 1	170	1992	1992	1992
tkt	tkt	Transketolase	170	1998	1998	1998
ligA	ligA	DNA ligase	170	2004	2004	2004
prkC	prkC	Serine/threonine-protein kinase PrkC	170	2007	2007	2007
ptsG_2	ptsG_2	PTS system glucose-specific EIICBA component	170	2040	2040	2040
pbpH	pbpH	Penicillin-binding protein H	170	2040	2040	2040
recG	recG	ATP-dependent DNA helicase RecG	170	2046	2046	2046
rpsN2	rpsN2	Alternate 30S ribosomal protein S14	170	270	270	270
rpsO	rpsO	30S ribosomal protein S15	170	270	270	270
topA	topA	DNA topoisomerase 1	170	2070	2070	2070
fusA	fusA	Elongation factor G	170	2082	2082	2082
pnp_1	pnp_1	Polyribonucleotide nucleotidyltransferase	170	2094	2094	2094
pbpB	pbpB	Penicillin-binding protein 2B	170	2100	2100	2100
nrdE	nrdE	Ribonucleoside-diphosphate reductase subunit alpha	170	2106	2106	2106
ftsH	ftsH	ATP-dependent zinc metalloprotease FtsH	170	2115	2115	2115
group_265		hypothetical protein	170	273	273	273
acyP	acyP	Acylphosphatase	170	273	273	273
topB_2	topB_2	DNA topoisomerase 3	170	2136	2136	2136
hup	hup	DNA-binding protein HU	170	273	273	273
yhgF	yhgF	Protein YhgF	170	2151	2151	2151
ppk	ppk	Polyphosphate kinase	170	2169	2169	2169
cadA	cadA	Cadmium-transporting ATPase	170	2175	2175	2175
copA	copA	Copper-exporting P-type ATPase	170	2181	2181	2181
purL	purL	Phosphoribosylformylglycinamidine synthase subunit PurL	170	2190	2190	2190
relA	relA	GTP pyrophosphokinase	170	2190	2190	2190
pcrA	pcrA	ATP-dependent DNA helicase PcrA	170	2196	2196	2196
group_260		hypothetical protein	170	276	276	276
rpsP	rpsP	30S ribosomal protein S16	170	276	276	276
yjdJ_1	yjdJ_1	putative protein YjdJ	170	276	276	276
rplW	rplW	50S ribosomal protein L23	170	276	276	276
group_259		hypothetical protein	170	276	276	276
group_257		hypothetical protein	170	315	315	315
comEC	comEC	ComE operon protein 3	170	2229	2229	2229
ponA	ponA	Penicillin-binding protein 1A/1B	170	2232	2232	2232
metE	metE	5-methyltetrahydropteroyltriglutamate--homocysteine methyltransferase	170	2241	2241	2241
nasE	nasE	Assimilatory nitrite reductase [NAD(P)H] small subunit	170	315	315	315
pflB	pflB	Formate acetyltransferase	170	2250	2250	2250
fadN	fadN	putative 3-hydroxyacyl-CoA dehydrogenase	170	2265	2265	2265
rpsS	rpsS	30S ribosomal protein S19	170	279	279	279
ulaB	ulaB	Ascorbate-specific PTS system EIIB component	170	279	279	279
group_248		hypothetical protein	170	315	315	315
secDF	secDF	Protein translocase subunit SecDF	170	2280	2280	2280
yfhH	yfhH	putative protein YfhH	170	315	315	315
gdnD	gdnD	putative guanidinium efflux system subunit GdnD	170	315	315	315
rplX	rplX	50S ribosomal protein L24	170	315	315	315
group_245		hypothetical protein	170	2325	2325	2325
mutS2	mutS2	Endonuclease MutS2	170	2349	2349	2349
rnr	rnr	Ribonuclease R	170	2364	2364	2364
ftsK	ftsK	DNA translocase FtsK	170	2364	2364	2364
yjdJ_2	yjdJ_2	putative protein YjdJ	170	282	282	282
secA_2	secA_2	Protein translocase subunit SecA	170	2388	2388	2388
mrpA	mrpA	Na(+)/H(+) antiporter subunit A	170	2388	2388	2388
recD2	recD2	ATP-dependent RecD-like DNA helicase	170	2400	2400	2400
nasD	nasD	Nitrite reductase [NAD(P)H]	170	2406	2406	2406
pheT	pheT	Phenylalanine--tRNA ligase beta subunit	170	2406	2406	2406
priA	priA	Primosomal protein N'	170	2409	2409	2409
parC	parC	DNA topoisomerase 4 subunit A	170	2412	2412	2412
mnhA1	mnhA1	Na(+)/H(+) antiporter subunit A1	170	2418	2418	2418
leuS	leuS	Leucine--tRNA ligase	170	2433	2433	2433
clpC	clpC	ATP-dependent Clp protease ATP-binding subunit ClpC	170	2460	2460	2460
group_235		hypothetical protein	170	285	285	285
rpmA	rpmA	50S ribosomal protein L27	170	285	285	285
mprF	mprF	Phosphatidylglycerol lysyltransferase	170	2520	2520	2520
secA_1	secA_1	Protein translocase subunit SecA	170	2529	2529	2529
ricR	ricR	Copper-sensing transcriptional repressor RicR	170	288	288	288
group_227		hypothetical protein	170	288	288	288
mutS_2	mutS_2	DNA mismatch repair protein MutS	170	2598	2598	2598
clpB	clpB	Chaperone protein ClpB	170	2622	2622	2622
kdpD	kdpD	Sensor protein KdpD	170	2625	2625	2625
ppdK	ppdK	Pyruvate phosphate dikinase	170	2625	2625	2625
polA	polA	DNA polymerase I	170	2628	2628	2628
valS	valS	Valine--tRNA ligase	170	2631	2631	2631
alaS	alaS	Alanine--tRNA ligase	170	2631	2631	2631
gyrA	gyrA	DNA gyrase subunit A	170	2637	2637	2637
group_219		hypothetical protein	170	318	318	318
qoxD	qoxD	Quinol oxidase subunit 4	170	291	291	291
dinG	dinG	3'-5' exonuclease DinG	170	2703	2703	2703
acnA	acnA	Aconitate hydratase A	170	2706	2706	2706
ileS	ileS	Isoleucine--tRNA ligase	170	2748	2748	2748
mnhF1	mnhF1	Na(+)/H(+) antiporter subunit F1	170	294	294	294
mrpF	mrpF	Na(+)/H(+) antiporter subunit F	170	294	294	294
group_210		RNA-binding protein	170	294	294	294
group_209		hypothetical protein	170	2838	2838	2838
uvrA_1	uvrA_1	UvrABC system protein A	170	2844	2844	2844
group_206		hypothetical protein	170	2925	2925	2925
group_205		hypothetical protein	170	4731	4731	4731
group_204		Putative formate dehydrogenase	170	2937	2937	2937
rpsF	rpsF	30S ribosomal protein S6	170	297	297	297
group_193		hypothetical protein	170	300	300	300
swrC	swrC	Swarming motility protein SwrC	170	3153	3153	3153
carB	carB	Carbamoyl-phosphate synthase large chain	170	3174	3174	3174
dnaE	dnaE	DNA polymerase III subunit alpha	170	3192	3192	3192
gatC	gatC	Aspartyl/glutamyl-tRNA(Asn/Gln) amidotransferase subunit C	170	303	303	303
group_185		hypothetical protein	170	303	303	303
ureA	ureA	Urease subunit gamma	170	303	303	303
group_181		hypothetical protein	170	303	303	303
pycA	pycA	Pyruvate carboxylase	170	3450	3450	3450
group_160		Nucleoid-associated protein	170	321	321	321
smc_2	smc_2	Chromosome partition protein Smc	170	3573	3573	3573
group_141		hypothetical protein	170	321	321	321
rplU	rplU	50S ribosomal protein L21	170	309	309	309
ytpP	ytpP	Thioredoxin-like protein YtpP	170	309	309	309
group_74		hypothetical protein	170	312	312	312
group_73		Sulfurtransferase	170	312	312	312
polC	polC	DNA polymerase III PolC-type	170	4308	4308	4308
wecC	wecC	UDP-N-acetyl-D-mannosamine dehydrogenase	170	1281	1335	1282.91
spoVG	spoVG	Putative septation protein SpoVG	170	315	315	315
lacF	lacF	PTS system lactose-specific EIIA component	170	315	315	315
trxA	trxA	Thioredoxin	170	315	315	315
group_23		hypothetical protein	170	318	318	318
hisB	hisB	Imidazoleglycerol-phosphate dehydratase	169	582	582	582
mazF	mazF	Endoribonuclease MazF	169	354	354	354
group_2342		hypothetical protein	169	723	756	755.805
group_2338		hypothetical protein	169	864	864	864
group_2299		hypothetical protein	169	684	711	710.68
tagF~~~tagF_1~~~tagF_2	tagF;tagF_1;tagF_2	Teichoic acid poly(glycerol phosphate) polymerase	169	294	2175	2145.26
yfmJ	yfmJ	Putative NADP-dependent oxidoreductase YfmJ	169	945	1005	1004.64
sdrE~~~sdrD~~~bbp~~~sdrD_2	sdrE;;sdrD;bbp;sdrD_2	Serine-aspartate repeat-containing protein E;hypothetical protein;Serine-aspartate repeat-containing protein D;Bone sialoprotein-binding protein	169	171	3918	1996.41
hisH	hisH	Imidazole glycerol phosphate synthase subunit HisH	169	576	576	576
hisC_2	hisC_2	Histidinol-phosphate aminotransferase	169	1014	1020	1017.55
hemY	hemY	Protoporphyrinogen oxidase	169	1404	1440	1427.64
fnbB	;fnbB	hypothetical protein;Fibronectin-binding protein B	169	306	3015	1770.98
group_1901		hypothetical protein	169	162	162	162
arcC2	arcC2	Carbamate kinase 2	169	942	963	942.124
gntT	;gntT	hypothetical protein;High-affinity gluconate transporter	169	180	1365	1357.54
agrA_1~~~agrA_2~~~agrA	;agrA_1;agrA_2;agrA	hypothetical protein;Accessory gene regulator protein A	169	297	2025	949.194
cobB_2~~~cobB_1~~~cobB	cobB_2;cobB_1;cobB	NAD-dependent protein deacetylase	169	255	735	725.404
ectT	;ectT	hypothetical protein;Ectoine/hydroxyectoine transporter	169	369	1593	1573.77
group_1698		hypothetical protein	169	219	543	452.84
hisA	hisA	1-(5-phosphoribosyl)-5-[(5-phosphoribosylamino)methylideneamino] imidazole-4-carboxamide isomerase	169	705	705	705
malL_1~~~malL_2~~~malL	malL_1;malL_2;malL	Oligo-16-glucosidase	169	237	1659	1649.21
group_1513		hypothetical protein	169	210	573	508.577
group_1465		hypothetical protein	169	558	558	558
group_1454		hypothetical protein	169	225	564	560.047
msrA_1~~~msrA~~~msrAB~~~msrA_2	msrA_1;;msrA;msrAB;msrA_2	Peptide methionine sulfoxide reductase MsrA;hypothetical protein;Peptide methionine sulfoxide reductase msrA/msrB	169	183	480	470.649
malF	malF;	Maltose/maltodextrin transport system permease protein MalF;hypothetical protein	169	249	1269	1258.31
pagL~~~malH	pagL;malH	6-phospho-alpha-glucosidase;Maltose-6'-phosphate glucosidase MalH	169	645	1326	1318.2
group_1317		hypothetical protein	169	204	204	204
yhfK_2	yhfK_2	putative sugar epimerase YhfK	169	417	666	660.107
group_1257		hypothetical protein	169	213	357	356.148
group_1193		hypothetical protein	169	129	129	129
group_1170		hypothetical protein	169	258	288	269.822
group_1152		hypothetical protein	169	678	678	678
arcR	arcR	HTH-type transcriptional regulator ArcR	169	729	729	729
group_1073		hypothetical protein	169	729	729	729
glvR	glvR	HTH-type transcriptional regulator GlvR	169	756	756	756
malG	malG	Maltose/maltodextrin transport system permease protein MalG	169	840	840	840
group_988		hypothetical protein	169	843	843	843
bcrA	bcrA	Bacitracin transport ATP-binding protein BcrA	169	876	876	876
[truncated: 2,555 more rows]

## Sheet: Table_S4
Table S4. Percent sequence homology as determined by NCBI BLASTN. Downloaded ccr gene sequences from previously identified S. pseudintermedius SCCmec elements were compared against each genome assembly that harbored a mecA gene but lacked a designation from staphopia-sccmec
Isolate	Source	ccr gene (NCBI accession)	Percent sequence homology
tamu_1470	Global non-New England	ccrB3 (LN864705)	0.94
tamu_1470	Global non-New England	ccrB3 (AM904731)	0.91
tamu_1470	Global non-New England	ccrB3 (AM904732)	0.9
63A_19	New England	ccrA1 (LN864705)	0.9
63A_19	New England	ccrB6 (LN864705)	1
8389D_17	New England	ccrA1 (LN864705)	0.91
94A_19	New England	ccrA1 (LN864705)	0.9
94A_19	New England	ccrB6 (LN864705)	1
GCF_002366435.1_ASM236643v1	Global non-New England	ccrA1 (LN864705)	0.9
GCF_002366435.1_ASM236643v1	Global non-New England	ccrB6 (LN864705)	1
GCF_002976235.1_ASM297623v1	Global non-New England	ccrA1 (LN864705)	0.9
GCF_002976235.1_ASM297623v1	Global non-New England	ccrB6 (LN864705)	1
GCF_003185365.1_ASM318536v1	Global non-New England	ccrA1 (LN864705)	0.9
GCF_003185365.1_ASM318536v1	Global non-New England	ccrB6 (LN864705)	1
GCF_003383925.1_ASM338392v1	Global non-New England	ccrA1 (LN864705)	0.9
GCF_003383925.1_ASM338392v1	Global non-New England	ccrB6 (LN864705)	1
GCF_003383995.1_ASM338399v1	Global non-New England	ccrB6 (LN864705)	0.99
GCF_004166355.1_ASM416635v1	Global non-New England	ccrA1 (LN864705)	0.9
GCF_004166355.1_ASM416635v1	Global non-New England	ccrB6 (LN864705)	1
GCF_004166385.1_ASM416638v1	Global non-New England	ccrA1 (LN864705)	0.9
GCF_004166385.1_ASM416638v1	Global non-New England	ccrB6 (LN864705)	1
GCF_004166765.1_ASM416676v1	Global non-New England	ccrA1 (LN864705)	0.9
GCF_004166765.1_ASM416676v1	Global non-New England	ccrB6 (LN864705)	1
GCF_004166775.1_ASM416677v1	Global non-New England	ccrA1 (LN864705)	0.9
GCF_004166775.1_ASM416677v1	Global non-New England	ccrB6 (LN864705)	1
GCF_004166785.1_ASM416678v1	Global non-New England	ccrA1 (LN864705)	0.9
GCF_004166785.1_ASM416678v1	Global non-New England	ccrB6 (LN864705)	1
SRR8092767	Global non-New England	ccrA1 (LN864705)	0.9
SRR8092767	Global non-New England	ccrB6 (LN864705)	1
SRR8092768	Global non-New England	ccrA1 (LN864705)	0.9
SRR8092768	Global non-New England	ccrB6 (LN864705)	1
SRR8092769	Global non-New England	ccrA1 (LN864705)	0.9
SRR8092769	Global non-New England	ccrB6 (LN864705)	1
SRR8092770	Global non-New England	ccrA1 (LN864705)	0.9
SRR8092770	Global non-New England	ccrB6 (LN864705)	1
SRR8092771	Global non-New England	ccrA1 (LN864705)	0.9
SRR8092771	Global non-New England	ccrB6 (LN864705)	1
SRR8092772	Global non-New England	ccrA1 (LN864705)	0.9
SRR8092772	Global non-New England	ccrB6 (LN864705)	1
SRR8092773	Global non-New England	ccrA1 (LN864705)	0.9
SRR8092773	Global non-New England	ccrB6 (LN864705)	1
SRR8092778	Global non-New England	ccrA1 (LN864705)	0.9
SRR8092778	Global non-New England	ccrB6 (LN864705)	1
SRR8092779	Global non-New England	ccrA1 (LN864705)	0.9
SRR8092779	Global non-New England	ccrB6 (LN864705)	1

## Sheet: TableS5
Table S5. Pairwise genome-wide average nucleotide identity (ANI) for all possible pairs of genomes from New England
Genome 1	Genome 2	Average nucleotide identity (%)
1027D_19.contigs.fasta	1027D_19.contigs.fasta	100
1027D_19.contigs.fasta	4278a_18.contigs.fasta	99.4681
1027D_19.contigs.fasta	4601A_19.contigs.fasta	99.443
1027D_19.contigs.fasta	3726A_18.contigs.fasta	99.4413
1027D_19.contigs.fasta	18_274A_18.contigs.fasta	99.4344
1027D_19.contigs.fasta	3193B_19.contigs.fasta	99.4163
1027D_19.contigs.fasta	5557_2b_18.contigs.fasta	99.4148
1027D_19.contigs.fasta	8724A_17.contigs.fasta	99.4057
1027D_19.contigs.fasta	2819B_18.contigs.fasta	99.403
1027D_19.contigs.fasta	4664_A_19.contigs.fasta	99.4022
1027D_19.contigs.fasta	8049B_17.contigs.fasta	99.3992
1027D_19.contigs.fasta	1292A_19.contigs.fasta	99.3962
1027D_19.contigs.fasta	6333d_18.contigs.fasta	99.3923
1027D_19.contigs.fasta	6501_1a_18.contigs.fasta	99.3914
1027D_19.contigs.fasta	7775A_17.contigs.fasta	99.3903
1027D_19.contigs.fasta	5019a_18.contigs.fasta	99.3901
1027D_19.contigs.fasta	5409d_18.contigs.fasta	99.3901
1027D_19.contigs.fasta	1700_1A_18.contigs.fasta	99.3896
1027D_19.contigs.fasta	4638_d1_18.contigs.fasta	99.3888
1027D_19.contigs.fasta	4310A_19.contigs.fasta	99.3882
1027D_19.contigs.fasta	6463d_18.contigs.fasta	99.3868
1027D_19.contigs.fasta	3477A_18.contigs.fasta	99.385
1027D_19.contigs.fasta	6712a_18.contigs.fasta	99.3829
1027D_19.contigs.fasta	5595b_18.contigs.fasta	99.382
1027D_19.contigs.fasta	3120A_19.contigs.fasta	99.3814
1027D_19.contigs.fasta	3449B_18.contigs.fasta	99.3801
1027D_19.contigs.fasta	3659C_19.contigs.fasta	99.3765
1027D_19.contigs.fasta	8391A_17.contigs.fasta	99.3743
1027D_19.contigs.fasta	2440A_19.contigs.fasta	99.3742
1027D_19.contigs.fasta	2287A_19.contigs.fasta	99.3735
1027D_19.contigs.fasta	2614A_19.contigs.fasta	99.373
1027D_19.contigs.fasta	8498A_17.contigs.fasta	99.3678
1027D_19.contigs.fasta	5771a_18.contigs.fasta	99.3675
1027D_19.contigs.fasta	1944A_18.contigs.fasta	99.3675
1027D_19.contigs.fasta	4545_18.contigs.fasta	99.3653
1027D_19.contigs.fasta	7778_18.contigs.fasta	99.365
1027D_19.contigs.fasta	9472a_17.contigs.fasta	99.364
1027D_19.contigs.fasta	8978A_17.contigs.fasta	99.3635
1027D_19.contigs.fasta	3001B_19.contigs.fasta	99.3624
1027D_19.contigs.fasta	4514A_18.contigs.fasta	99.3622
1027D_19.contigs.fasta	4600_B1_19.contigs.fasta	99.3621
1027D_19.contigs.fasta	7523B_17.contigs.fasta	99.362
1027D_19.contigs.fasta	5590b_18.contigs.fasta	99.3614
1027D_19.contigs.fasta	7160a_18.contigs.fasta	99.3575
1027D_19.contigs.fasta	5271a_18.contigs.fasta	99.3569
1027D_19.contigs.fasta	8508A_17.contigs.fasta	99.3561
1027D_19.contigs.fasta	6215a_18.contigs.fasta	99.3551
1027D_19.contigs.fasta	5156a_18.contigs.fasta	99.3544
1027D_19.contigs.fasta	1454B_19.contigs.fasta	99.3537
1027D_19.contigs.fasta	5656a_18.contigs.fasta	99.3533
1027D_19.contigs.fasta	7464E_17.contigs.fasta	99.3525
1027D_19.contigs.fasta	62A_19.contigs.fasta	99.3523
1027D_19.contigs.fasta	1052_18.contigs.fasta	99.3516
1027D_19.contigs.fasta	3427A_18.contigs.fasta	99.3511
1027D_19.contigs.fasta	6082g_18.contigs.fasta	99.3504
1027D_19.contigs.fasta	5414a_18.contigs.fasta	99.3499
1027D_19.contigs.fasta	1485A_18.contigs.fasta	99.3498
1027D_19.contigs.fasta	5015b_18.contigs.fasta	99.3492
1027D_19.contigs.fasta	8352A_17.contigs.fasta	99.3485
1027D_19.contigs.fasta	3380A_18.contigs.fasta	99.3478
1027D_19.contigs.fasta	4311A_19.contigs.fasta	99.3475
1027D_19.contigs.fasta	5294a_18.contigs.fasta	99.3469
1027D_19.contigs.fasta	3767A_19.contigs.fasta	99.3406
1027D_19.contigs.fasta	1225A_18.contigs.fasta	99.3393
1027D_19.contigs.fasta	7901A_18.contigs.fasta	99.3391
1027D_19.contigs.fasta	4839_B_19.contigs.fasta	99.3372
1027D_19.contigs.fasta	2437D_18.contigs.fasta	99.3372
1027D_19.contigs.fasta	5268a_18.contigs.fasta	99.3364
1027D_19.contigs.fasta	3425A_18.contigs.fasta	99.3356
1027D_19.contigs.fasta	1226A_18.contigs.fasta	99.3346
1027D_19.contigs.fasta	4393A_19.contigs.fasta	99.3335
1027D_19.contigs.fasta	2322_1E_19.contigs.fasta	99.3324
1027D_19.contigs.fasta	1966A_18.contigs.fasta	99.3321
1027D_19.contigs.fasta	5387_1a_18.contigs.fasta	99.3314
1027D_19.contigs.fasta	5834e_18.contigs.fasta	99.3304
1027D_19.contigs.fasta	3539_18.contigs.fasta	99.3293
1027D_19.contigs.fasta	2676A_18.contigs.fasta	99.3269
1027D_19.contigs.fasta	4442_18.contigs.fasta	99.3267
1027D_19.contigs.fasta	8050A_17.contigs.fasta	99.3251
1027D_19.contigs.fasta	8349B_17.contigs.fasta	99.3244
1027D_19.contigs.fasta	3694B_19.contigs.fasta	99.3243
1027D_19.contigs.fasta	93A_19.contigs.fasta	99.3236
1027D_19.contigs.fasta	3518A_18.contigs.fasta	99.3235
1027D_19.contigs.fasta	2606A_19.contigs.fasta	99.3231
1027D_19.contigs.fasta	5731_1a_18.contigs.fasta	99.3227
1027D_19.contigs.fasta	4445a_18.contigs.fasta	99.3226
1027D_19.contigs.fasta	7154a_18.contigs.fasta	99.3224
1027D_19.contigs.fasta	8796B_17.contigs.fasta	99.3218
1027D_19.contigs.fasta	8388E_17.contigs.fasta	99.3204
1027D_19.contigs.fasta	5097a_18.contigs.fasta	99.3184
1027D_19.contigs.fasta	4431_A_19.contigs.fasta	99.3173
1027D_19.contigs.fasta	4969a_18.contigs.fasta	99.3147
1027D_19.contigs.fasta	6014b_18.contigs.fasta	99.314
1027D_19.contigs.fasta	6858D_18.contigs.fasta	99.3137
1027D_19.contigs.fasta	6040f_18.contigs.fasta	99.3135
1027D_19.contigs.fasta	3579A_18.contigs.fasta	99.313
1027D_19.contigs.fasta	8720_A_17.contigs.fasta	99.3117
1027D_19.contigs.fasta	4461b_18.contigs.fasta	99.3113
1027D_19.contigs.fasta	8310_17.contigs.fasta	99.3113
1027D_19.contigs.fasta	9456A_17.contigs.fasta	99.3103
1027D_19.contigs.fasta	6042a_18.contigs.fasta	99.3093
1027D_19.contigs.fasta	3867_2B_19.contigs.fasta	99.3086
1027D_19.contigs.fasta	4512a_18.contigs.fasta	99.3083
1027D_19.contigs.fasta	3379A_18.contigs.fasta	99.308
1027D_19.contigs.fasta	2905C_19.contigs.fasta	99.3045
1027D_19.contigs.fasta	2932F_18.contigs.fasta	99.3027
1027D_19.contigs.fasta	4970b_18.contigs.fasta	99.3015
1027D_19.contigs.fasta	5630b_18.contigs.fasta	99.2993
1027D_19.contigs.fasta	4489A_18.contigs.fasta	99.2993
1027D_19.contigs.fasta	3847a_18.contigs.fasta	99.2992
1027D_19.contigs.fasta	7404f_18.contigs.fasta	99.299
1027D_19.contigs.fasta	6208d_18.contigs.fasta	99.2983
1027D_19.contigs.fasta	3976A_19.contigs.fasta	99.2973
1027D_19.contigs.fasta	6404a_18.contigs.fasta	99.296
1027D_19.contigs.fasta	7783b_18.contigs.fasta	99.2891
1027D_19.contigs.fasta	8351_17.contigs.fasta	99.2884
1027D_19.contigs.fasta	5009d_18.contigs.fasta	99.2839
1027D_19.contigs.fasta	8655A_17.contigs.fasta	99.2829
1027D_19.contigs.fasta	2320D_19.contigs.fasta	99.282
1027D_19.contigs.fasta	6814c_18.contigs.fasta	99.2807
1027D_19.contigs.fasta	3846B_18.contigs.fasta	99.2807
1027D_19.contigs.fasta	3074C_18.contigs.fasta	99.2806
1027D_19.contigs.fasta	690B_18.contigs.fasta	99.28
1027D_19.contigs.fasta	8633_1B_17.contigs.fasta	99.2785
1027D_19.contigs.fasta	1258B_18.contigs.fasta	99.2777
1027D_19.contigs.fasta	4947a_18.contigs.fasta	99.276
1027D_19.contigs.fasta	63A_19.contigs.fasta	99.2757
1027D_19.contigs.fasta	2522B_19.contigs.fasta	99.2751
1027D_19.contigs.fasta	3125B_19.contigs.fasta	99.2724
1027D_19.contigs.fasta	8389D_17.contigs.fasta	99.2699
1027D_19.contigs.fasta	94A_19.contigs.fasta	99.2699
1027D_19.contigs.fasta	5931h_18.contigs.fasta	99.2664
1027D_19.contigs.fasta	4235_19.contigs.fasta	99.2656
1027D_19.contigs.fasta	8004c_18.contigs.fasta	99.2532
1027D_19.contigs.fasta	2565f_18.contigs.fasta	99.2528
1027D_19.contigs.fasta	4076_2B_19.contigs.fasta	99.252
1027D_19.contigs.fasta	1276A_19.contigs.fasta	99.245
1027D_19.contigs.fasta	2216A_19.contigs.fasta	99.245
1027D_19.contigs.fasta	8154_17.contigs.fasta	99.2432
1027D_19.contigs.fasta	4529A_18.contigs.fasta	99.2405
1027D_19.contigs.fasta	8715B_17.contigs.fasta	99.2402
1027D_19.contigs.fasta	7562A_17.contigs.fasta	99.2386
1027D_19.contigs.fasta	2564A_18.contigs.fasta	99.2375
1027D_19.contigs.fasta	3964_1b_18.contigs.fasta	99.2313
1027D_19.contigs.fasta	1919A_18.contigs.fasta	99.229
1027D_19.contigs.fasta	6604b_18.contigs.fasta	99.2275
1027D_19.contigs.fasta	1455A_19.contigs.fasta	99.226
1027D_19.contigs.fasta	7776G_17.contigs.fasta	99.2205
1027D_19.contigs.fasta	6405a_18.contigs.fasta	99.2181
1027D_19.contigs.fasta	7568a_18.contigs.fasta	99.2175
1027D_19.contigs.fasta	3122A_19.contigs.fasta	99.2139
1027D_19.contigs.fasta	4910e_18.contigs.fasta	99.2093
1027D_19.contigs.fasta	4683a_18.contigs.fasta	99.2075
1027D_19.contigs.fasta	7680_17.contigs.fasta	99.2074
1027D_19.contigs.fasta	5327c_18.contigs.fasta	99.2073
1027D_19.contigs.fasta	3124B_19.contigs.fasta	99.2062
1027D_19.contigs.fasta	1572_18.contigs.fasta	99.1984
1027D_19.contigs.fasta	7387A_17.contigs.fasta	99.1958
1027D_19.contigs.fasta	5992_1a_18.contigs.fasta	99.1934
1027D_19.contigs.fasta	6292c_18.contigs.fasta	99.1918
1027D_19.contigs.fasta	5014a_18.contigs.fasta	99.1883
1027D_19.contigs.fasta	1144A_18.contigs.fasta	99.1875
1027D_19.contigs.fasta	5522a_18.contigs.fasta	99.1834
1027D_19.contigs.fasta	9583A_17.contigs.fasta	99.1762
1027D_19.contigs.fasta	4499A_19.contigs.fasta	99.1642
1027D_19.contigs.fasta	8637_1A_17.contigs.fasta	99.1639
1027D_19.contigs.fasta	2208A_18.contigs.fasta	99.1629
1027D_19.contigs.fasta	1355C_19.contigs.fasta	99.1611
1027D_19.contigs.fasta	4679A_18.contigs.fasta	99.1556
1027D_19.contigs.fasta	6908A_18.contigs.fasta	99.1316
1052_18.contigs.fasta	1052_18.contigs.fasta	100
1052_18.contigs.fasta	1226A_18.contigs.fasta	99.4782
1052_18.contigs.fasta	2437D_18.contigs.fasta	99.4775
1052_18.contigs.fasta	8724A_17.contigs.fasta	99.4432
1052_18.contigs.fasta	3120A_19.contigs.fasta	99.4373
1052_18.contigs.fasta	5590b_18.contigs.fasta	99.4239
1052_18.contigs.fasta	7523B_17.contigs.fasta	99.416
1052_18.contigs.fasta	3449B_18.contigs.fasta	99.4126
1052_18.contigs.fasta	9472a_17.contigs.fasta	99.4111
1052_18.contigs.fasta	3767A_19.contigs.fasta	99.4101
1052_18.contigs.fasta	4839_B_19.contigs.fasta	99.3939
1052_18.contigs.fasta	6858D_18.contigs.fasta	99.3924
1052_18.contigs.fasta	5409d_18.contigs.fasta	99.3891
1052_18.contigs.fasta	7160a_18.contigs.fasta	99.3812
1052_18.contigs.fasta	7464E_17.contigs.fasta	99.3771
1052_18.contigs.fasta	7775A_17.contigs.fasta	99.3723
1052_18.contigs.fasta	8978A_17.contigs.fasta	99.3701
1052_18.contigs.fasta	1700_1A_18.contigs.fasta	99.3629
1052_18.contigs.fasta	6404a_18.contigs.fasta	99.3613
1052_18.contigs.fasta	6333d_18.contigs.fasta	99.3591
1052_18.contigs.fasta	5557_2b_18.contigs.fasta	99.3577
1052_18.contigs.fasta	4600_B1_19.contigs.fasta	99.3529
1052_18.contigs.fasta	6712a_18.contigs.fasta	99.3527
1052_18.contigs.fasta	4445a_18.contigs.fasta	99.3476
1052_18.contigs.fasta	3193B_19.contigs.fasta	99.3469
1052_18.contigs.fasta	3380A_18.contigs.fasta	99.3416
1052_18.contigs.fasta	2614A_19.contigs.fasta	99.3389
1052_18.contigs.fasta	6501_1a_18.contigs.fasta	99.3376
1052_18.contigs.fasta	1966A_18.contigs.fasta	99.3344
1052_18.contigs.fasta	6082g_18.contigs.fasta	99.3334
1052_18.contigs.fasta	5656a_18.contigs.fasta	99.3259
1052_18.contigs.fasta	8498A_17.contigs.fasta	99.3219
1052_18.contigs.fasta	8349B_17.contigs.fasta	99.3211
1052_18.contigs.fasta	8796B_17.contigs.fasta	99.3209
1052_18.contigs.fasta	4638_d1_18.contigs.fasta	99.3191
1052_18.contigs.fasta	2322_1E_19.contigs.fasta	99.319
1052_18.contigs.fasta	5931h_18.contigs.fasta	99.3184
1052_18.contigs.fasta	4947a_18.contigs.fasta	99.3164
1052_18.contigs.fasta	7154a_18.contigs.fasta	99.3134
1052_18.contigs.fasta	1454B_19.contigs.fasta	99.3098
1052_18.contigs.fasta	4310A_19.contigs.fasta	99.3092
1052_18.contigs.fasta	1027D_19.contigs.fasta	99.3069
1052_18.contigs.fasta	3867_2B_19.contigs.fasta	99.3058
1052_18.contigs.fasta	2287A_19.contigs.fasta	99.3023
1052_18.contigs.fasta	3518A_18.contigs.fasta	99.3011
1052_18.contigs.fasta	93A_19.contigs.fasta	99.301
1052_18.contigs.fasta	4278a_18.contigs.fasta	99.3009
1052_18.contigs.fasta	8388E_17.contigs.fasta	99.3007
1052_18.contigs.fasta	5294a_18.contigs.fasta	99.2982
1052_18.contigs.fasta	5771a_18.contigs.fasta	99.2981
1052_18.contigs.fasta	4601A_19.contigs.fasta	99.2977
1052_18.contigs.fasta	4545_18.contigs.fasta	99.2976
1052_18.contigs.fasta	3694B_19.contigs.fasta	99.2955
1052_18.contigs.fasta	5097a_18.contigs.fasta	99.2926
1052_18.contigs.fasta	4311A_19.contigs.fasta	99.2917
1052_18.contigs.fasta	7404f_18.contigs.fasta	99.2881
1052_18.contigs.fasta	3074C_18.contigs.fasta	99.2861
1052_18.contigs.fasta	5834e_18.contigs.fasta	99.2842
1052_18.contigs.fasta	5387_1a_18.contigs.fasta	99.283
1052_18.contigs.fasta	8508A_17.contigs.fasta	99.2818
1052_18.contigs.fasta	5015b_18.contigs.fasta	99.2806
1052_18.contigs.fasta	1919A_18.contigs.fasta	99.2804
1052_18.contigs.fasta	4514A_18.contigs.fasta	99.2758
1052_18.contigs.fasta	6014b_18.contigs.fasta	99.2755
1052_18.contigs.fasta	3001B_19.contigs.fasta	99.2753
1052_18.contigs.fasta	4969a_18.contigs.fasta	99.2735
1052_18.contigs.fasta	2320D_19.contigs.fasta	99.2715
1052_18.contigs.fasta	8389D_17.contigs.fasta	99.2696
1052_18.contigs.fasta	7778_18.contigs.fasta	99.2685
1052_18.contigs.fasta	4393A_19.contigs.fasta	99.2683
1052_18.contigs.fasta	1225A_18.contigs.fasta	99.2677
1052_18.contigs.fasta	5630b_18.contigs.fasta	99.2648
1052_18.contigs.fasta	6042a_18.contigs.fasta	99.2631
1052_18.contigs.fasta	4442_18.contigs.fasta	99.2595
1052_18.contigs.fasta	3847a_18.contigs.fasta	99.2582
1052_18.contigs.fasta	2440A_19.contigs.fasta	99.2582
1052_18.contigs.fasta	5156a_18.contigs.fasta	99.2535
1052_18.contigs.fasta	4431_A_19.contigs.fasta	99.253
1052_18.contigs.fasta	2819B_18.contigs.fasta	99.2525
1052_18.contigs.fasta	6814c_18.contigs.fasta	99.2518
1052_18.contigs.fasta	5019a_18.contigs.fasta	99.2517
1052_18.contigs.fasta	6215a_18.contigs.fasta	99.251
1052_18.contigs.fasta	8352A_17.contigs.fasta	99.2479
1052_18.contigs.fasta	690B_18.contigs.fasta	99.2461
1052_18.contigs.fasta	8715B_17.contigs.fasta	99.246
1052_18.contigs.fasta	6208d_18.contigs.fasta	99.2459
1052_18.contigs.fasta	5731_1a_18.contigs.fasta	99.2451
1052_18.contigs.fasta	1292A_19.contigs.fasta	99.2445
1052_18.contigs.fasta	5414a_18.contigs.fasta	99.2427
1052_18.contigs.fasta	5992_1a_18.contigs.fasta	99.2419
1052_18.contigs.fasta	5009d_18.contigs.fasta	99.2416
1052_18.contigs.fasta	3659C_19.contigs.fasta	99.2411
1052_18.contigs.fasta	3579A_18.contigs.fasta	99.2393
1052_18.contigs.fasta	2905C_19.contigs.fasta	99.2393
1052_18.contigs.fasta	1944A_18.contigs.fasta	99.2363
1052_18.contigs.fasta	4664_A_19.contigs.fasta	99.2358
1052_18.contigs.fasta	8049B_17.contigs.fasta	99.2341
1052_18.contigs.fasta	2522B_19.contigs.fasta	99.2306
1052_18.contigs.fasta	6463d_18.contigs.fasta	99.2297
1052_18.contigs.fasta	8310_17.contigs.fasta	99.2297
1052_18.contigs.fasta	3125B_19.contigs.fasta	99.2262
1052_18.contigs.fasta	5014a_18.contigs.fasta	99.2213
1052_18.contigs.fasta	3122A_19.contigs.fasta	99.2211
1052_18.contigs.fasta	2565f_18.contigs.fasta	99.2169
1052_18.contigs.fasta	7783b_18.contigs.fasta	99.2162
1052_18.contigs.fasta	3964_1b_18.contigs.fasta	99.2119
1052_18.contigs.fasta	5268a_18.contigs.fasta	99.2115
1052_18.contigs.fasta	3477A_18.contigs.fasta	99.2114
1052_18.contigs.fasta	4512a_18.contigs.fasta	99.2105
1052_18.contigs.fasta	7901A_18.contigs.fasta	99.2089
1052_18.contigs.fasta	4076_2B_19.contigs.fasta	99.2084
1052_18.contigs.fasta	6405a_18.contigs.fasta	99.2083
1052_18.contigs.fasta	63A_19.contigs.fasta	99.2059
1052_18.contigs.fasta	18_274A_18.contigs.fasta	99.1981
1052_18.contigs.fasta	3976A_19.contigs.fasta	99.1908
1052_18.contigs.fasta	8391A_17.contigs.fasta	99.1895
1052_18.contigs.fasta	2216A_19.contigs.fasta	99.1891
1052_18.contigs.fasta	3425A_18.contigs.fasta	99.1887
1052_18.contigs.fasta	8050A_17.contigs.fasta	99.1814
1052_18.contigs.fasta	4529A_18.contigs.fasta	99.1808
1052_18.contigs.fasta	1276A_19.contigs.fasta	99.1805
1052_18.contigs.fasta	6040f_18.contigs.fasta	99.1779
1052_18.contigs.fasta	5595b_18.contigs.fasta	99.174
1052_18.contigs.fasta	2564A_18.contigs.fasta	99.1725
1052_18.contigs.fasta	4461b_18.contigs.fasta	99.1707
1052_18.contigs.fasta	1485A_18.contigs.fasta	99.1702
1052_18.contigs.fasta	2676A_18.contigs.fasta	99.1696
1052_18.contigs.fasta	3539_18.contigs.fasta	99.1669
1052_18.contigs.fasta	9456A_17.contigs.fasta	99.1643
1052_18.contigs.fasta	8637_1A_17.contigs.fasta	99.1627
1052_18.contigs.fasta	1572_18.contigs.fasta	99.1626
1052_18.contigs.fasta	1144A_18.contigs.fasta	99.1611
1052_18.contigs.fasta	1258B_18.contigs.fasta	99.1609
1052_18.contigs.fasta	2606A_19.contigs.fasta	99.1602
1052_18.contigs.fasta	5271a_18.contigs.fasta	99.1601
1052_18.contigs.fasta	8633_1B_17.contigs.fasta	99.1548
1052_18.contigs.fasta	8351_17.contigs.fasta	99.1539
1052_18.contigs.fasta	4683a_18.contigs.fasta	99.1533
1052_18.contigs.fasta	3379A_18.contigs.fasta	99.152
1052_18.contigs.fasta	8720_A_17.contigs.fasta	99.1516
1052_18.contigs.fasta	6604b_18.contigs.fasta	99.1498
1052_18.contigs.fasta	5327c_18.contigs.fasta	99.1414
1052_18.contigs.fasta	4970b_18.contigs.fasta	99.1408
1052_18.contigs.fasta	8655A_17.contigs.fasta	99.1396
1052_18.contigs.fasta	62A_19.contigs.fasta	99.1383
1052_18.contigs.fasta	8154_17.contigs.fasta	99.1315
1052_18.contigs.fasta	3726A_18.contigs.fasta	99.1307
1052_18.contigs.fasta	4489A_18.contigs.fasta	99.1279
1052_18.contigs.fasta	3124B_19.contigs.fasta	99.1236
1052_18.contigs.fasta	7680_17.contigs.fasta	99.1167
1052_18.contigs.fasta	7562A_17.contigs.fasta	99.1133
1052_18.contigs.fasta	7776G_17.contigs.fasta	99.1119
1052_18.contigs.fasta	6292c_18.contigs.fasta	99.1107
1052_18.contigs.fasta	94A_19.contigs.fasta	99.1084
1052_18.contigs.fasta	8004c_18.contigs.fasta	99.1084
1052_18.contigs.fasta	3427A_18.contigs.fasta	99.1077
1052_18.contigs.fasta	9583A_17.contigs.fasta	99.1041
1052_18.contigs.fasta	2932F_18.contigs.fasta	99.1016
1052_18.contigs.fasta	2208A_18.contigs.fasta	99.0967
1052_18.contigs.fasta	7568a_18.contigs.fasta	99.0801
1052_18.contigs.fasta	5522a_18.contigs.fasta	99.0744
1052_18.contigs.fasta	3846B_18.contigs.fasta	99.0567
1052_18.contigs.fasta	7387A_17.contigs.fasta	99.055
1052_18.contigs.fasta	1455A_19.contigs.fasta	99.0472
1052_18.contigs.fasta	1355C_19.contigs.fasta	99.0434
1052_18.contigs.fasta	4679A_18.contigs.fasta	99.0373
1052_18.contigs.fasta	4235_19.contigs.fasta	99.0285
1052_18.contigs.fasta	4910e_18.contigs.fasta	99.0245
1052_18.contigs.fasta	6908A_18.contigs.fasta	98.9761
1052_18.contigs.fasta	4499A_19.contigs.fasta	98.9576
1144A_18.contigs.fasta	1144A_18.contigs.fasta	100
1144A_18.contigs.fasta	3193B_19.contigs.fasta	99.3539
1144A_18.contigs.fasta	3659C_19.contigs.fasta	99.3423
1144A_18.contigs.fasta	5015b_18.contigs.fasta	99.3332
1144A_18.contigs.fasta	5409d_18.contigs.fasta	99.3293
1144A_18.contigs.fasta	6858D_18.contigs.fasta	99.3189
1144A_18.contigs.fasta	3001B_19.contigs.fasta	99.3133
1144A_18.contigs.fasta	8796B_17.contigs.fasta	99.3106
1144A_18.contigs.fasta	2322_1E_19.contigs.fasta	99.3097
1144A_18.contigs.fasta	8498A_17.contigs.fasta	99.3089
1144A_18.contigs.fasta	5834e_18.contigs.fasta	99.3082
1144A_18.contigs.fasta	4311A_19.contigs.fasta	99.3019
1144A_18.contigs.fasta	5097a_18.contigs.fasta	99.2968
1144A_18.contigs.fasta	5656a_18.contigs.fasta	99.2927
1144A_18.contigs.fasta	8349B_17.contigs.fasta	99.2916
1144A_18.contigs.fasta	5414a_18.contigs.fasta	99.2913
1144A_18.contigs.fasta	8724A_17.contigs.fasta	99.2912
1144A_18.contigs.fasta	6014b_18.contigs.fasta	99.2857
1144A_18.contigs.fasta	4512a_18.contigs.fasta	99.2783
1144A_18.contigs.fasta	7901A_18.contigs.fasta	99.2766
1144A_18.contigs.fasta	3120A_19.contigs.fasta	99.2757
1144A_18.contigs.fasta	2216A_19.contigs.fasta	99.2722
1144A_18.contigs.fasta	8310_17.contigs.fasta	99.272
1144A_18.contigs.fasta	1226A_18.contigs.fasta	99.2686
1144A_18.contigs.fasta	1919A_18.contigs.fasta	99.2661
1144A_18.contigs.fasta	1485A_18.contigs.fasta	99.2652
1144A_18.contigs.fasta	2522B_19.contigs.fasta	99.2624
1144A_18.contigs.fasta	5019a_18.contigs.fasta	99.2615
1144A_18.contigs.fasta	4393A_19.contigs.fasta	99.2604
1144A_18.contigs.fasta	2287A_19.contigs.fasta	99.2598
1144A_18.contigs.fasta	6814c_18.contigs.fasta	99.2597
1144A_18.contigs.fasta	6040f_18.contigs.fasta	99.2591
1144A_18.contigs.fasta	3425A_18.contigs.fasta	99.2576
1144A_18.contigs.fasta	8655A_17.contigs.fasta	99.2576
1144A_18.contigs.fasta	7404f_18.contigs.fasta	99.2566
1144A_18.contigs.fasta	7775A_17.contigs.fasta	99.2552
1144A_18.contigs.fasta	9472a_17.contigs.fasta	99.252
1144A_18.contigs.fasta	8049B_17.contigs.fasta	99.2511
1144A_18.contigs.fasta	2614A_19.contigs.fasta	99.2504
1144A_18.contigs.fasta	7523B_17.contigs.fasta	99.2502
1144A_18.contigs.fasta	5009d_18.contigs.fasta	99.2477
1144A_18.contigs.fasta	5557_2b_18.contigs.fasta	99.2465
1144A_18.contigs.fasta	4947a_18.contigs.fasta	99.2432
1144A_18.contigs.fasta	5156a_18.contigs.fasta	99.2422
1144A_18.contigs.fasta	8978A_17.contigs.fasta	99.2393
1144A_18.contigs.fasta	2437D_18.contigs.fasta	99.2376
1144A_18.contigs.fasta	3449B_18.contigs.fasta	99.2339
1144A_18.contigs.fasta	2932F_18.contigs.fasta	99.2323
1144A_18.contigs.fasta	1700_1A_18.contigs.fasta	99.2318
1144A_18.contigs.fasta	1966A_18.contigs.fasta	99.2298
1144A_18.contigs.fasta	4278a_18.contigs.fasta	99.2294
1144A_18.contigs.fasta	4310A_19.contigs.fasta	99.2263
1144A_18.contigs.fasta	4839_B_19.contigs.fasta	99.2234
1144A_18.contigs.fasta	6463d_18.contigs.fasta	99.2223
1144A_18.contigs.fasta	6042a_18.contigs.fasta	99.2217
1144A_18.contigs.fasta	5590b_18.contigs.fasta	99.2209
1144A_18.contigs.fasta	3694B_19.contigs.fasta	99.2191
1144A_18.contigs.fasta	2819B_18.contigs.fasta	99.2187
1144A_18.contigs.fasta	3726A_18.contigs.fasta	99.2181
1144A_18.contigs.fasta	2905C_19.contigs.fasta	99.216
1144A_18.contigs.fasta	1292A_19.contigs.fasta	99.2148
1144A_18.contigs.fasta	9456A_17.contigs.fasta	99.2146
1144A_18.contigs.fasta	4638_d1_18.contigs.fasta	99.2141
1144A_18.contigs.fasta	6405a_18.contigs.fasta	99.214
1144A_18.contigs.fasta	4970b_18.contigs.fasta	99.2136
1144A_18.contigs.fasta	2440A_19.contigs.fasta	99.2134
1144A_18.contigs.fasta	3477A_18.contigs.fasta	99.2126
1144A_18.contigs.fasta	5931h_18.contigs.fasta	99.2086
1144A_18.contigs.fasta	3074C_18.contigs.fasta	99.2074
1144A_18.contigs.fasta	8050A_17.contigs.fasta	99.2009
1144A_18.contigs.fasta	8508A_17.contigs.fasta	99.2007
1144A_18.contigs.fasta	4529A_18.contigs.fasta	99.2004
1144A_18.contigs.fasta	93A_19.contigs.fasta	99.2002
1144A_18.contigs.fasta	2320D_19.contigs.fasta	99.2001
1144A_18.contigs.fasta	1225A_18.contigs.fasta	99.1988
1144A_18.contigs.fasta	62A_19.contigs.fasta	99.1974
1144A_18.contigs.fasta	8388E_17.contigs.fasta	99.1952
1144A_18.contigs.fasta	6501_1a_18.contigs.fasta	99.1952
1144A_18.contigs.fasta	7464E_17.contigs.fasta	99.1944
1144A_18.contigs.fasta	3767A_19.contigs.fasta	99.1939
1144A_18.contigs.fasta	7783b_18.contigs.fasta	99.1905
1144A_18.contigs.fasta	4442_18.contigs.fasta	99.1903
1144A_18.contigs.fasta	3379A_18.contigs.fasta	99.1888
1144A_18.contigs.fasta	1027D_19.contigs.fasta	99.1847
1144A_18.contigs.fasta	4601A_19.contigs.fasta	99.1846
1144A_18.contigs.fasta	6082g_18.contigs.fasta	99.1841
1144A_18.contigs.fasta	4545_18.contigs.fasta	99.1836
1144A_18.contigs.fasta	2676A_18.contigs.fasta	99.182
1144A_18.contigs.fasta	6333d_18.contigs.fasta	99.1805
1144A_18.contigs.fasta	6404a_18.contigs.fasta	99.1805
1144A_18.contigs.fasta	3518A_18.contigs.fasta	99.1803
1144A_18.contigs.fasta	3867_2B_19.contigs.fasta	99.1803
1144A_18.contigs.fasta	5595b_18.contigs.fasta	99.1801
1144A_18.contigs.fasta	8715B_17.contigs.fasta	99.1796
1144A_18.contigs.fasta	8389D_17.contigs.fasta	99.179
1144A_18.contigs.fasta	5268a_18.contigs.fasta	99.1788
1144A_18.contigs.fasta	4235_19.contigs.fasta	99.1786
1144A_18.contigs.fasta	4431_A_19.contigs.fasta	99.1784
1144A_18.contigs.fasta	6712a_18.contigs.fasta	99.1754
1144A_18.contigs.fasta	1944A_18.contigs.fasta	99.175
1144A_18.contigs.fasta	690B_18.contigs.fasta	99.1749
1144A_18.contigs.fasta	4969a_18.contigs.fasta	99.1671
1144A_18.contigs.fasta	8391A_17.contigs.fasta	99.1661
1144A_18.contigs.fasta	4683a_18.contigs.fasta	99.1652
1144A_18.contigs.fasta	3846B_18.contigs.fasta	99.164
1144A_18.contigs.fasta	8004c_18.contigs.fasta	99.1635
1144A_18.contigs.fasta	5992_1a_18.contigs.fasta	99.162
1144A_18.contigs.fasta	7680_17.contigs.fasta	99.1609
1144A_18.contigs.fasta	8352A_17.contigs.fasta	99.1607
1144A_18.contigs.fasta	5294a_18.contigs.fasta	99.16
1144A_18.contigs.fasta	4445a_18.contigs.fasta	99.1592
1144A_18.contigs.fasta	3976A_19.contigs.fasta	99.157
1144A_18.contigs.fasta	1454B_19.contigs.fasta	99.157
1144A_18.contigs.fasta	4910e_18.contigs.fasta	99.154
1144A_18.contigs.fasta	6215a_18.contigs.fasta	99.1497
1144A_18.contigs.fasta	7154a_18.contigs.fasta	99.1449
1144A_18.contigs.fasta	7160a_18.contigs.fasta	99.1445
1144A_18.contigs.fasta	8351_17.contigs.fasta	99.1437
1144A_18.contigs.fasta	4076_2B_19.contigs.fasta	99.1435
1144A_18.contigs.fasta	5630b_18.contigs.fasta	99.1422
1144A_18.contigs.fasta	5731_1a_18.contigs.fasta	99.1406
1144A_18.contigs.fasta	4664_A_19.contigs.fasta	99.1392
1144A_18.contigs.fasta	3380A_18.contigs.fasta	99.1387
1144A_18.contigs.fasta	3579A_18.contigs.fasta	99.1384
1144A_18.contigs.fasta	1276A_19.contigs.fasta	99.1351
1144A_18.contigs.fasta	7776G_17.contigs.fasta	99.1329
1144A_18.contigs.fasta	8154_17.contigs.fasta	99.1328
1144A_18.contigs.fasta	3427A_18.contigs.fasta	99.1312
1144A_18.contigs.fasta	4514A_18.contigs.fasta	99.1293
1144A_18.contigs.fasta	7778_18.contigs.fasta	99.1293
1144A_18.contigs.fasta	5771a_18.contigs.fasta	99.125
1144A_18.contigs.fasta	2565f_18.contigs.fasta	99.1198
1144A_18.contigs.fasta	4600_B1_19.contigs.fasta	99.1147
1144A_18.contigs.fasta	2606A_19.contigs.fasta	99.1137
1144A_18.contigs.fasta	1258B_18.contigs.fasta	99.1117
1144A_18.contigs.fasta	1455A_19.contigs.fasta	99.106
1144A_18.contigs.fasta	8720_A_17.contigs.fasta	99.1044
1144A_18.contigs.fasta	8637_1A_17.contigs.fasta	99.104
1144A_18.contigs.fasta	5327c_18.contigs.fasta	99.1012
1144A_18.contigs.fasta	18_274A_18.contigs.fasta	99.0953
1144A_18.contigs.fasta	6208d_18.contigs.fasta	99.0938
1144A_18.contigs.fasta	3964_1b_18.contigs.fasta	99.0928
1144A_18.contigs.fasta	1572_18.contigs.fasta	99.0849
1144A_18.contigs.fasta	2208A_18.contigs.fasta	99.0818
1144A_18.contigs.fasta	1052_18.contigs.fasta	99.0802
1144A_18.contigs.fasta	5014a_18.contigs.fasta	99.0772
1144A_18.contigs.fasta	5522a_18.contigs.fasta	99.073
1144A_18.contigs.fasta	5271a_18.contigs.fasta	99.0717
1144A_18.contigs.fasta	7562A_17.contigs.fasta	99.0706
1144A_18.contigs.fasta	5387_1a_18.contigs.fasta	99.0673
1144A_18.contigs.fasta	3124B_19.contigs.fasta	99.0668
1144A_18.contigs.fasta	2564A_18.contigs.fasta	99.0628
1144A_18.contigs.fasta	8633_1B_17.contigs.fasta	99.0476
1144A_18.contigs.fasta	3122A_19.contigs.fasta	99.0408
1144A_18.contigs.fasta	6292c_18.contigs.fasta	99.0408
1144A_18.contigs.fasta	63A_19.contigs.fasta	99.0392
1144A_18.contigs.fasta	7568a_18.contigs.fasta	99.0367
1144A_18.contigs.fasta	4489A_18.contigs.fasta	99.0329
1144A_18.contigs.fasta	9583A_17.contigs.fasta	99.0322
1144A_18.contigs.fasta	6604b_18.contigs.fasta	99.031
1144A_18.contigs.fasta	7387A_17.contigs.fasta	99.0213
1144A_18.contigs.fasta	4461b_18.contigs.fasta	99.0171
1144A_18.contigs.fasta	3539_18.contigs.fasta	99.0092
1144A_18.contigs.fasta	94A_19.contigs.fasta	99.0059
1144A_18.contigs.fasta	4499A_19.contigs.fasta	99.005
1144A_18.contigs.fasta	3847a_18.contigs.fasta	99.0044
1144A_18.contigs.fasta	4679A_18.contigs.fasta	98.991
1144A_18.contigs.fasta	6908A_18.contigs.fasta	98.9904
1144A_18.contigs.fasta	1355C_19.contigs.fasta	98.973
1144A_18.contigs.fasta	3125B_19.contigs.fasta	98.9679
1225A_18.contigs.fasta	1225A_18.contigs.fasta	100
1225A_18.contigs.fasta	2676A_18.contigs.fasta	99.9737
1225A_18.contigs.fasta	4601A_19.contigs.fasta	99.5031
1225A_18.contigs.fasta	2216A_19.contigs.fasta	99.4441
1225A_18.contigs.fasta	4839_B_19.contigs.fasta	99.4187
1225A_18.contigs.fasta	5015b_18.contigs.fasta	99.4054
1225A_18.contigs.fasta	3867_2B_19.contigs.fasta	99.3957
1225A_18.contigs.fasta	93A_19.contigs.fasta	99.3902
1225A_18.contigs.fasta	3726A_18.contigs.fasta	99.3893
1225A_18.contigs.fasta	4600_B1_19.contigs.fasta	99.3882
1225A_18.contigs.fasta	7160a_18.contigs.fasta	99.3803
1225A_18.contigs.fasta	5931h_18.contigs.fasta	99.3796
1225A_18.contigs.fasta	4278a_18.contigs.fasta	99.3795
1225A_18.contigs.fasta	3694B_19.contigs.fasta	99.3775
1225A_18.contigs.fasta	5409d_18.contigs.fasta	99.3717
1225A_18.contigs.fasta	1919A_18.contigs.fasta	99.3712
1225A_18.contigs.fasta	1485A_18.contigs.fasta	99.3667
1225A_18.contigs.fasta	4311A_19.contigs.fasta	99.3665
1225A_18.contigs.fasta	8349B_17.contigs.fasta	99.3645
1225A_18.contigs.fasta	5590b_18.contigs.fasta	99.3629
1225A_18.contigs.fasta	2440A_19.contigs.fasta	99.3614
1225A_18.contigs.fasta	4512a_18.contigs.fasta	99.3602
1225A_18.contigs.fasta	5557_2b_18.contigs.fasta	99.357
1225A_18.contigs.fasta	5019a_18.contigs.fasta	99.3542
1225A_18.contigs.fasta	7464E_17.contigs.fasta	99.3527
1225A_18.contigs.fasta	8498A_17.contigs.fasta	99.3485
1225A_18.contigs.fasta	5294a_18.contigs.fasta	99.3481
1225A_18.contigs.fasta	8508A_17.contigs.fasta	99.3481
1225A_18.contigs.fasta	8310_17.contigs.fasta	99.3469
1225A_18.contigs.fasta	5097a_18.contigs.fasta	99.346
1225A_18.contigs.fasta	8049B_17.contigs.fasta	99.3447
1225A_18.contigs.fasta	4638_d1_18.contigs.fasta	99.3429
1225A_18.contigs.fasta	690B_18.contigs.fasta	99.3428
1225A_18.contigs.fasta	6014b_18.contigs.fasta	99.3424
1225A_18.contigs.fasta	3193B_19.contigs.fasta	99.3412
1225A_18.contigs.fasta	6463d_18.contigs.fasta	99.3397
1225A_18.contigs.fasta	3120A_19.contigs.fasta	99.3389
1225A_18.contigs.fasta	8655A_17.contigs.fasta	99.3385
1225A_18.contigs.fasta	7901A_18.contigs.fasta	99.3383
1225A_18.contigs.fasta	1226A_18.contigs.fasta	99.3378
1225A_18.contigs.fasta	5656a_18.contigs.fasta	99.3371
1225A_18.contigs.fasta	7562A_17.contigs.fasta	99.3369
1225A_18.contigs.fasta	9472a_17.contigs.fasta	99.3362
1225A_18.contigs.fasta	1700_1A_18.contigs.fasta	99.3342
1225A_18.contigs.fasta	1292A_19.contigs.fasta	99.3338
1225A_18.contigs.fasta	3477A_18.contigs.fasta	99.3336
1225A_18.contigs.fasta	4310A_19.contigs.fasta	99.3323
1225A_18.contigs.fasta	8724A_17.contigs.fasta	99.3322
1225A_18.contigs.fasta	4235_19.contigs.fasta	99.3321
1225A_18.contigs.fasta	6404a_18.contigs.fasta	99.3306
1225A_18.contigs.fasta	4442_18.contigs.fasta	99.3299
1225A_18.contigs.fasta	8388E_17.contigs.fasta	99.3292
1225A_18.contigs.fasta	3767A_19.contigs.fasta	99.3292
1225A_18.contigs.fasta	3074C_18.contigs.fasta	99.326
1225A_18.contigs.fasta	8391A_17.contigs.fasta	99.3251
1225A_18.contigs.fasta	5834e_18.contigs.fasta	99.3241
1225A_18.contigs.fasta	5414a_18.contigs.fasta	99.3233
1225A_18.contigs.fasta	1944A_18.contigs.fasta	99.3218
1225A_18.contigs.fasta	2614A_19.contigs.fasta	99.3215
1225A_18.contigs.fasta	4514A_18.contigs.fasta	99.3177
1225A_18.contigs.fasta	3964_1b_18.contigs.fasta	99.3158
1225A_18.contigs.fasta	5271a_18.contigs.fasta	99.315
1225A_18.contigs.fasta	4461b_18.contigs.fasta	99.3149
1225A_18.contigs.fasta	7523B_17.contigs.fasta	99.3142
1225A_18.contigs.fasta	8978A_17.contigs.fasta	99.3126
1225A_18.contigs.fasta	6082g_18.contigs.fasta	99.311
1225A_18.contigs.fasta	6858D_18.contigs.fasta	99.3067
1225A_18.contigs.fasta	6405a_18.contigs.fasta	99.3064
1225A_18.contigs.fasta	8351_17.contigs.fasta	99.3053
1225A_18.contigs.fasta	2522B_19.contigs.fasta	99.3048
1225A_18.contigs.fasta	8720_A_17.contigs.fasta	99.3041
1225A_18.contigs.fasta	6208d_18.contigs.fasta	99.3035
1225A_18.contigs.fasta	8796B_17.contigs.fasta	99.3035
1225A_18.contigs.fasta	7404f_18.contigs.fasta	99.3029
1225A_18.contigs.fasta	8050A_17.contigs.fasta	99.3018
1225A_18.contigs.fasta	5156a_18.contigs.fasta	99.3017
1225A_18.contigs.fasta	3001B_19.contigs.fasta	99.3002
1225A_18.contigs.fasta	2437D_18.contigs.fasta	99.2983
1225A_18.contigs.fasta	5595b_18.contigs.fasta	99.2972
1225A_18.contigs.fasta	5387_1a_18.contigs.fasta	99.2971
1225A_18.contigs.fasta	3425A_18.contigs.fasta	99.2966
1225A_18.contigs.fasta	3539_18.contigs.fasta	99.2961
1225A_18.contigs.fasta	5731_1a_18.contigs.fasta	99.2948
1225A_18.contigs.fasta	1027D_19.contigs.fasta	99.2945
1225A_18.contigs.fasta	8352A_17.contigs.fasta	99.2916
1225A_18.contigs.fasta	2287A_19.contigs.fasta	99.2909
1225A_18.contigs.fasta	2320D_19.contigs.fasta	99.2903
1225A_18.contigs.fasta	8389D_17.contigs.fasta	99.2893
1225A_18.contigs.fasta	5771a_18.contigs.fasta	99.2891
1225A_18.contigs.fasta	4431_A_19.contigs.fasta	99.2876
1225A_18.contigs.fasta	1966A_18.contigs.fasta	99.2869
1225A_18.contigs.fasta	4393A_19.contigs.fasta	99.2864
1225A_18.contigs.fasta	4970b_18.contigs.fasta	99.2849
1225A_18.contigs.fasta	7775A_17.contigs.fasta	99.2831
1225A_18.contigs.fasta	3659C_19.contigs.fasta	99.2822
1225A_18.contigs.fasta	3847a_18.contigs.fasta	99.2817
1225A_18.contigs.fasta	4529A_18.contigs.fasta	99.2805
1225A_18.contigs.fasta	9456A_17.contigs.fasta	99.2804
1225A_18.contigs.fasta	8154_17.contigs.fasta	99.2797
1225A_18.contigs.fasta	3380A_18.contigs.fasta	99.2787
1225A_18.contigs.fasta	2905C_19.contigs.fasta	99.2765
1225A_18.contigs.fasta	2322_1E_19.contigs.fasta	99.2756
1225A_18.contigs.fasta	6040f_18.contigs.fasta	99.2754
1225A_18.contigs.fasta	4445a_18.contigs.fasta	99.2747
1225A_18.contigs.fasta	3579A_18.contigs.fasta	99.2746
1225A_18.contigs.fasta	2819B_18.contigs.fasta	99.2731
1225A_18.contigs.fasta	5009d_18.contigs.fasta	99.2731
1225A_18.contigs.fasta	7778_18.contigs.fasta	99.2724
1225A_18.contigs.fasta	18_274A_18.contigs.fasta	99.2707
1225A_18.contigs.fasta	6501_1a_18.contigs.fasta	99.2695
1225A_18.contigs.fasta	6042a_18.contigs.fasta	99.2672
1225A_18.contigs.fasta	4969a_18.contigs.fasta	99.2624
1225A_18.contigs.fasta	1572_18.contigs.fasta	99.2594
1225A_18.contigs.fasta	7680_17.contigs.fasta	99.259
1225A_18.contigs.fasta	7783b_18.contigs.fasta	99.2575
1225A_18.contigs.fasta	4664_A_19.contigs.fasta	99.2573
1225A_18.contigs.fasta	1052_18.contigs.fasta	99.2556
1225A_18.contigs.fasta	4947a_18.contigs.fasta	99.2553
1225A_18.contigs.fasta	3427A_18.contigs.fasta	99.2547
1225A_18.contigs.fasta	1454B_19.contigs.fasta	99.2545
1225A_18.contigs.fasta	3518A_18.contigs.fasta	99.2541
1225A_18.contigs.fasta	4545_18.contigs.fasta	99.2534
1225A_18.contigs.fasta	7154a_18.contigs.fasta	99.2516
1225A_18.contigs.fasta	5014a_18.contigs.fasta	99.2495
1225A_18.contigs.fasta	3449B_18.contigs.fasta	99.249
1225A_18.contigs.fasta	2606A_19.contigs.fasta	99.2474
1225A_18.contigs.fasta	5327c_18.contigs.fasta	99.2474
1225A_18.contigs.fasta	2932F_18.contigs.fasta	99.2468
1225A_18.contigs.fasta	6333d_18.contigs.fasta	99.2455
1225A_18.contigs.fasta	8004c_18.contigs.fasta	99.2448
1225A_18.contigs.fasta	6215a_18.contigs.fasta	99.2442
1225A_18.contigs.fasta	3846B_18.contigs.fasta	99.2433
1225A_18.contigs.fasta	5522a_18.contigs.fasta	99.2404
1225A_18.contigs.fasta	6712a_18.contigs.fasta	99.2375
1225A_18.contigs.fasta	1144A_18.contigs.fasta	99.2365
1225A_18.contigs.fasta	1276A_19.contigs.fasta	99.2356
1225A_18.contigs.fasta	1258B_18.contigs.fasta	99.2334
1225A_18.contigs.fasta	3124B_19.contigs.fasta	99.2334
1225A_18.contigs.fasta	4910e_18.contigs.fasta	99.2301
1225A_18.contigs.fasta	5630b_18.contigs.fasta	99.2279
1225A_18.contigs.fasta	7776G_17.contigs.fasta	99.2258
1225A_18.contigs.fasta	4076_2B_19.contigs.fasta	99.2206
1225A_18.contigs.fasta	62A_19.contigs.fasta	99.2176
1225A_18.contigs.fasta	8715B_17.contigs.fasta	99.2157
1225A_18.contigs.fasta	4489A_18.contigs.fasta	99.2157
1225A_18.contigs.fasta	63A_19.contigs.fasta	99.2153
1225A_18.contigs.fasta	3976A_19.contigs.fasta	99.2143
1225A_18.contigs.fasta	3379A_18.contigs.fasta	99.2109
1225A_18.contigs.fasta	6814c_18.contigs.fasta	99.2071
1225A_18.contigs.fasta	5268a_18.contigs.fasta	99.2023
1225A_18.contigs.fasta	9583A_17.contigs.fasta	99.1956
1225A_18.contigs.fasta	8637_1A_17.contigs.fasta	99.1913
1225A_18.contigs.fasta	2565f_18.contigs.fasta	99.1901
1225A_18.contigs.fasta	7387A_17.contigs.fasta	99.189
1225A_18.contigs.fasta	2564A_18.contigs.fasta	99.1847
1225A_18.contigs.fasta	1455A_19.contigs.fasta	99.1635
1225A_18.contigs.fasta	6604b_18.contigs.fasta	99.1604
1225A_18.contigs.fasta	8633_1B_17.contigs.fasta	99.156
1225A_18.contigs.fasta	3122A_19.contigs.fasta	99.1512
1225A_18.contigs.fasta	5992_1a_18.contigs.fasta	99.144
1225A_18.contigs.fasta	2208A_18.contigs.fasta	99.1428
1225A_18.contigs.fasta	7568a_18.contigs.fasta	99.1423
1225A_18.contigs.fasta	3125B_19.contigs.fasta	99.1294
1225A_18.contigs.fasta	4679A_18.contigs.fasta	99.1292
1225A_18.contigs.fasta	4683a_18.contigs.fasta	99.129
1225A_18.contigs.fasta	4499A_19.contigs.fasta	99.1253
1225A_18.contigs.fasta	6292c_18.contigs.fasta	99.1157
1225A_18.contigs.fasta	6908A_18.contigs.fasta	99.097
1225A_18.contigs.fasta	94A_19.contigs.fasta	99.092
1225A_18.contigs.fasta	1355C_19.contigs.fasta	99.0748
1226A_18.contigs.fasta	1226A_18.contigs.fasta	100
1226A_18.contigs.fasta	2437D_18.contigs.fasta	99.9993
1226A_18.contigs.fasta	8724A_17.contigs.fasta	99.5844
1226A_18.contigs.fasta	1454B_19.contigs.fasta	99.5055
1226A_18.contigs.fasta	4076_2B_19.contigs.fasta	99.4866
1226A_18.contigs.fasta	3518A_18.contigs.fasta	99.4859
1226A_18.contigs.fasta	3449B_18.contigs.fasta	99.468
1226A_18.contigs.fasta	6858D_18.contigs.fasta	99.4582
1226A_18.contigs.fasta	2322_1E_19.contigs.fasta	99.4492
1226A_18.contigs.fasta	1052_18.contigs.fasta	99.4402
1226A_18.contigs.fasta	8796B_17.contigs.fasta	99.43
1226A_18.contigs.fasta	6042a_18.contigs.fasta	99.4258
1226A_18.contigs.fasta	1258B_18.contigs.fasta	99.4206
1226A_18.contigs.fasta	3579A_18.contigs.fasta	99.4166
1226A_18.contigs.fasta	4601A_19.contigs.fasta	99.415
1226A_18.contigs.fasta	4514A_18.contigs.fasta	99.4129
1226A_18.contigs.fasta	7775A_17.contigs.fasta	99.4098
1226A_18.contigs.fasta	2522B_19.contigs.fasta	99.4094
1226A_18.contigs.fasta	8351_17.contigs.fasta	99.4081
1226A_18.contigs.fasta	2819B_18.contigs.fasta	99.4062
1226A_18.contigs.fasta	8310_17.contigs.fasta	99.4019
1226A_18.contigs.fasta	5771a_18.contigs.fasta	99.3994
1226A_18.contigs.fasta	6040f_18.contigs.fasta	99.3895
1226A_18.contigs.fasta	8498A_17.contigs.fasta	99.3829
1226A_18.contigs.fasta	3726A_18.contigs.fasta	99.3821
1226A_18.contigs.fasta	2320D_19.contigs.fasta	99.3816
1226A_18.contigs.fasta	3694B_19.contigs.fasta	99.3813
1226A_18.contigs.fasta	5595b_18.contigs.fasta	99.3812
1226A_18.contigs.fasta	93A_19.contigs.fasta	99.3749
1226A_18.contigs.fasta	5009d_18.contigs.fasta	99.3738
1226A_18.contigs.fasta	4600_B1_19.contigs.fasta	99.3723
1226A_18.contigs.fasta	5409d_18.contigs.fasta	99.3716
1226A_18.contigs.fasta	7778_18.contigs.fasta	99.3702
1226A_18.contigs.fasta	5294a_18.contigs.fasta	99.3681
1226A_18.contigs.fasta	6333d_18.contigs.fasta	99.3671
1226A_18.contigs.fasta	1944A_18.contigs.fasta	99.3652
1226A_18.contigs.fasta	2614A_19.contigs.fasta	99.3649
1226A_18.contigs.fasta	6208d_18.contigs.fasta	99.3628
1226A_18.contigs.fasta	3120A_19.contigs.fasta	99.3608
1226A_18.contigs.fasta	7160a_18.contigs.fasta	99.3595
1226A_18.contigs.fasta	7154a_18.contigs.fasta	99.3588
1226A_18.contigs.fasta	6215a_18.contigs.fasta	99.3587
1226A_18.contigs.fasta	3847a_18.contigs.fasta	99.3586
1226A_18.contigs.fasta	4545_18.contigs.fasta	99.3581
1226A_18.contigs.fasta	4442_18.contigs.fasta	99.3577
1226A_18.contigs.fasta	3659C_19.contigs.fasta	99.3571
1226A_18.contigs.fasta	8655A_17.contigs.fasta	99.3548
1226A_18.contigs.fasta	3001B_19.contigs.fasta	99.3532
1226A_18.contigs.fasta	8388E_17.contigs.fasta	99.3528
1226A_18.contigs.fasta	4431_A_19.contigs.fasta	99.3525
1226A_18.contigs.fasta	7464E_17.contigs.fasta	99.3503
1226A_18.contigs.fasta	1919A_18.contigs.fasta	99.3502
1226A_18.contigs.fasta	8050A_17.contigs.fasta	99.348
1226A_18.contigs.fasta	4638_d1_18.contigs.fasta	99.3478
1226A_18.contigs.fasta	4311A_19.contigs.fasta	99.3442
1226A_18.contigs.fasta	3193B_19.contigs.fasta	99.3442
1226A_18.contigs.fasta	1485A_18.contigs.fasta	99.3437
1226A_18.contigs.fasta	8349B_17.contigs.fasta	99.3436
1226A_18.contigs.fasta	4839_B_19.contigs.fasta	99.3428
1226A_18.contigs.fasta	2932F_18.contigs.fasta	99.3428
1226A_18.contigs.fasta	7523B_17.contigs.fasta	99.3419
1226A_18.contigs.fasta	8391A_17.contigs.fasta	99.3409
1226A_18.contigs.fasta	8978A_17.contigs.fasta	99.3407
1226A_18.contigs.fasta	5414a_18.contigs.fasta	99.3405
1226A_18.contigs.fasta	6405a_18.contigs.fasta	99.3404
1226A_18.contigs.fasta	5931h_18.contigs.fasta	99.3399
1226A_18.contigs.fasta	9472a_17.contigs.fasta	99.3383
1226A_18.contigs.fasta	3539_18.contigs.fasta	99.3375
1226A_18.contigs.fasta	1966A_18.contigs.fasta	99.3374
1226A_18.contigs.fasta	8049B_17.contigs.fasta	99.3334
1226A_18.contigs.fasta	4947a_18.contigs.fasta	99.3328
1226A_18.contigs.fasta	3380A_18.contigs.fasta	99.3308
1226A_18.contigs.fasta	5992_1a_18.contigs.fasta	99.3301
1226A_18.contigs.fasta	4969a_18.contigs.fasta	99.3301
1226A_18.contigs.fasta	4970b_18.contigs.fasta	99.3295
1226A_18.contigs.fasta	18_274A_18.contigs.fasta	99.329
1226A_18.contigs.fasta	3477A_18.contigs.fasta	99.3264
1226A_18.contigs.fasta	5015b_18.contigs.fasta	99.3261
1226A_18.contigs.fasta	6082g_18.contigs.fasta	99.3254
1226A_18.contigs.fasta	4393A_19.contigs.fasta	99.3247
1226A_18.contigs.fasta	3074C_18.contigs.fasta	99.3242
1226A_18.contigs.fasta	6712a_18.contigs.fasta	99.3231
1226A_18.contigs.fasta	7562A_17.contigs.fasta	99.3227
1226A_18.contigs.fasta	4278a_18.contigs.fasta	99.3223
1226A_18.contigs.fasta	4310A_19.contigs.fasta	99.3223
1226A_18.contigs.fasta	1225A_18.contigs.fasta	99.3214
1226A_18.contigs.fasta	4461b_18.contigs.fasta	99.3214
1226A_18.contigs.fasta	4445a_18.contigs.fasta	99.321
1226A_18.contigs.fasta	6463d_18.contigs.fasta	99.32
1226A_18.contigs.fasta	3846B_18.contigs.fasta	99.3191
1226A_18.contigs.fasta	2606A_19.contigs.fasta	99.3175
1226A_18.contigs.fasta	1027D_19.contigs.fasta	99.3172
1226A_18.contigs.fasta	8154_17.contigs.fasta	99.317
1226A_18.contigs.fasta	6014b_18.contigs.fasta	99.317
1226A_18.contigs.fasta	6501_1a_18.contigs.fasta	99.3161
1226A_18.contigs.fasta	3964_1b_18.contigs.fasta	99.3148
1226A_18.contigs.fasta	5590b_18.contigs.fasta	99.3111
1226A_18.contigs.fasta	7776G_17.contigs.fasta	99.3105
1226A_18.contigs.fasta	2287A_19.contigs.fasta	99.3102
1226A_18.contigs.fasta	8004c_18.contigs.fasta	99.3099
1226A_18.contigs.fasta	62A_19.contigs.fasta	99.3096
1226A_18.contigs.fasta	5834e_18.contigs.fasta	99.3093
1226A_18.contigs.fasta	5268a_18.contigs.fasta	99.3093
1226A_18.contigs.fasta	8715B_17.contigs.fasta	99.3086
1226A_18.contigs.fasta	4664_A_19.contigs.fasta	99.3077
1226A_18.contigs.fasta	3379A_18.contigs.fasta	99.3067
1226A_18.contigs.fasta	3767A_19.contigs.fasta	99.3018
1226A_18.contigs.fasta	3867_2B_19.contigs.fasta	99.2989
1226A_18.contigs.fasta	8508A_17.contigs.fasta	99.2984
1226A_18.contigs.fasta	5731_1a_18.contigs.fasta	99.2984
1226A_18.contigs.fasta	5097a_18.contigs.fasta	99.2949
1226A_18.contigs.fasta	7404f_18.contigs.fasta	99.294
1226A_18.contigs.fasta	7783b_18.contigs.fasta	99.2939
1226A_18.contigs.fasta	2440A_19.contigs.fasta	99.2915
1226A_18.contigs.fasta	2676A_18.contigs.fasta	99.2913
1226A_18.contigs.fasta	4529A_18.contigs.fasta	99.2897
1226A_18.contigs.fasta	1292A_19.contigs.fasta	99.2893
1226A_18.contigs.fasta	5630b_18.contigs.fasta	99.2882
1226A_18.contigs.fasta	3125B_19.contigs.fasta	99.2847
1226A_18.contigs.fasta	5387_1a_18.contigs.fasta	99.2833
1226A_18.contigs.fasta	3976A_19.contigs.fasta	99.2796
1226A_18.contigs.fasta	4235_19.contigs.fasta	99.2789
1226A_18.contigs.fasta	3427A_18.contigs.fasta	99.2773
1226A_18.contigs.fasta	5019a_18.contigs.fasta	99.2769
1226A_18.contigs.fasta	3425A_18.contigs.fasta	99.2761
1226A_18.contigs.fasta	5156a_18.contigs.fasta	99.2754
1226A_18.contigs.fasta	1455A_19.contigs.fasta	99.2749
1226A_18.contigs.fasta	2905C_19.contigs.fasta	99.2722
1226A_18.contigs.fasta	5327c_18.contigs.fasta	99.2719
1226A_18.contigs.fasta	5014a_18.contigs.fasta	99.27
1226A_18.contigs.fasta	5271a_18.contigs.fasta	99.2685
1226A_18.contigs.fasta	8389D_17.contigs.fasta	99.2659
1226A_18.contigs.fasta	4512a_18.contigs.fasta	99.2553
1226A_18.contigs.fasta	4489A_18.contigs.fasta	99.2546
1226A_18.contigs.fasta	6404a_18.contigs.fasta	99.2536
1226A_18.contigs.fasta	1700_1A_18.contigs.fasta	99.2532
1226A_18.contigs.fasta	6604b_18.contigs.fasta	99.2524
1226A_18.contigs.fasta	7901A_18.contigs.fasta	99.2486
1226A_18.contigs.fasta	690B_18.contigs.fasta	99.2485
1226A_18.contigs.fasta	2208A_18.contigs.fasta	99.2471
1226A_18.contigs.fasta	94A_19.contigs.fasta	99.2443
1226A_18.contigs.fasta	8720_A_17.contigs.fasta	99.2405
1226A_18.contigs.fasta	3124B_19.contigs.fasta	99.239
1226A_18.contigs.fasta	6814c_18.contigs.fasta	99.2361
1226A_18.contigs.fasta	8637_1A_17.contigs.fasta	99.2335
1226A_18.contigs.fasta	5557_2b_18.contigs.fasta	99.2287
1226A_18.contigs.fasta	2216A_19.contigs.fasta	99.222
1226A_18.contigs.fasta	7680_17.contigs.fasta	99.2208
1226A_18.contigs.fasta	1276A_19.contigs.fasta	99.215
1226A_18.contigs.fasta	1355C_19.contigs.fasta	99.2137
1226A_18.contigs.fasta	9456A_17.contigs.fasta	99.2132
1226A_18.contigs.fasta	8352A_17.contigs.fasta	99.2127
1226A_18.contigs.fasta	4910e_18.contigs.fasta	99.2123
1226A_18.contigs.fasta	5656a_18.contigs.fasta	99.2107
1226A_18.contigs.fasta	6292c_18.contigs.fasta	99.2077
1226A_18.contigs.fasta	4679A_18.contigs.fasta	99.1894
1226A_18.contigs.fasta	1572_18.contigs.fasta	99.1867
1226A_18.contigs.fasta	7568a_18.contigs.fasta	99.1865
1226A_18.contigs.fasta	1144A_18.contigs.fasta	99.1845
1226A_18.contigs.fasta	5522a_18.contigs.fasta	99.1842
1226A_18.contigs.fasta	2565f_18.contigs.fasta	99.1803
1226A_18.contigs.fasta	8633_1B_17.contigs.fasta	99.1775
1226A_18.contigs.fasta	4683a_18.contigs.fasta	99.1733
1226A_18.contigs.fasta	3122A_19.contigs.fasta	99.1707
1226A_18.contigs.fasta	2564A_18.contigs.fasta	99.1691
1226A_18.contigs.fasta	9583A_17.contigs.fasta	99.1451
1226A_18.contigs.fasta	63A_19.contigs.fasta	99.135
1226A_18.contigs.fasta	7387A_17.contigs.fasta	99.122
1226A_18.contigs.fasta	4499A_19.contigs.fasta	99.0794
1226A_18.contigs.fasta	6908A_18.contigs.fasta	99.0776
1258B_18.contigs.fasta	1258B_18.contigs.fasta	100
1258B_18.contigs.fasta	1454B_19.contigs.fasta	99.9129
1258B_18.contigs.fasta	3518A_18.contigs.fasta	99.8529
1258B_18.contigs.fasta	4076_2B_19.contigs.fasta	99.8201
1258B_18.contigs.fasta	1226A_18.contigs.fasta	99.4714
1258B_18.contigs.fasta	2437D_18.contigs.fasta	99.4476
1258B_18.contigs.fasta	3120A_19.contigs.fasta	99.4397
1258B_18.contigs.fasta	4514A_18.contigs.fasta	99.3836
1258B_18.contigs.fasta	18_274A_18.contigs.fasta	99.3633
1258B_18.contigs.fasta	8724A_17.contigs.fasta	99.354
1258B_18.contigs.fasta	7775A_17.contigs.fasta	99.346
1258B_18.contigs.fasta	3449B_18.contigs.fasta	99.3457
1258B_18.contigs.fasta	6215a_18.contigs.fasta	99.3427
1258B_18.contigs.fasta	5294a_18.contigs.fasta	99.3403
1258B_18.contigs.fasta	2614A_19.contigs.fasta	99.3403
1258B_18.contigs.fasta	6858D_18.contigs.fasta	99.3348
1258B_18.contigs.fasta	8978A_17.contigs.fasta	99.3337
1258B_18.contigs.fasta	4431_A_19.contigs.fasta	99.3285
1258B_18.contigs.fasta	4839_B_19.contigs.fasta	99.3252
1258B_18.contigs.fasta	2819B_18.contigs.fasta	99.3241
1258B_18.contigs.fasta	7562A_17.contigs.fasta	99.3212
1258B_18.contigs.fasta	8796B_17.contigs.fasta	99.3211
1258B_18.contigs.fasta	3767A_19.contigs.fasta	99.318
1258B_18.contigs.fasta	6082g_18.contigs.fasta	99.3177
1258B_18.contigs.fasta	6501_1a_18.contigs.fasta	99.3175
1258B_18.contigs.fasta	5992_1a_18.contigs.fasta	99.3167
1258B_18.contigs.fasta	5387_1a_18.contigs.fasta	99.3105
1258B_18.contigs.fasta	5097a_18.contigs.fasta	99.3101
1258B_18.contigs.fasta	8720_A_17.contigs.fasta	99.3085
1258B_18.contigs.fasta	4600_B1_19.contigs.fasta	99.3076
1258B_18.contigs.fasta	4278a_18.contigs.fasta	99.3066
1258B_18.contigs.fasta	7404f_18.contigs.fasta	99.3065
1258B_18.contigs.fasta	1700_1A_18.contigs.fasta	99.3062
1258B_18.contigs.fasta	4970b_18.contigs.fasta	99.3059
1258B_18.contigs.fasta	3074C_18.contigs.fasta	99.3058
1258B_18.contigs.fasta	1292A_19.contigs.fasta	99.3034
1258B_18.contigs.fasta	8310_17.contigs.fasta	99.303
1258B_18.contigs.fasta	5557_2b_18.contigs.fasta	99.3023
1258B_18.contigs.fasta	7464E_17.contigs.fasta	99.3016
1258B_18.contigs.fasta	4601A_19.contigs.fasta	99.3015
1258B_18.contigs.fasta	1027D_19.contigs.fasta	99.3001
1258B_18.contigs.fasta	1919A_18.contigs.fasta	99.2999
1258B_18.contigs.fasta	5409d_18.contigs.fasta	99.2999
1258B_18.contigs.fasta	5595b_18.contigs.fasta	99.2986
1258B_18.contigs.fasta	8498A_17.contigs.fasta	99.2971
1258B_18.contigs.fasta	9472a_17.contigs.fasta	99.2961
1258B_18.contigs.fasta	7160a_18.contigs.fasta	99.2959
1258B_18.contigs.fasta	3579A_18.contigs.fasta	99.2943
1258B_18.contigs.fasta	4311A_19.contigs.fasta	99.2936
1258B_18.contigs.fasta	4969a_18.contigs.fasta	99.2934
1258B_18.contigs.fasta	8004c_18.contigs.fasta	99.2911
1258B_18.contigs.fasta	6208d_18.contigs.fasta	99.2911
1258B_18.contigs.fasta	3846B_18.contigs.fasta	99.291
1258B_18.contigs.fasta	3124B_19.contigs.fasta	99.2857
1258B_18.contigs.fasta	1944A_18.contigs.fasta	99.2853
1258B_18.contigs.fasta	5009d_18.contigs.fasta	99.2847
1258B_18.contigs.fasta	4310A_19.contigs.fasta	99.2845
1258B_18.contigs.fasta	5590b_18.contigs.fasta	99.2842
1258B_18.contigs.fasta	3379A_18.contigs.fasta	99.2828
1258B_18.contigs.fasta	5414a_18.contigs.fasta	99.2808
1258B_18.contigs.fasta	2322_1E_19.contigs.fasta	99.2794
1258B_18.contigs.fasta	3659C_19.contigs.fasta	99.2793
1258B_18.contigs.fasta	8391A_17.contigs.fasta	99.2771
1258B_18.contigs.fasta	8388E_17.contigs.fasta	99.277
1258B_18.contigs.fasta	6404a_18.contigs.fasta	99.2764
1258B_18.contigs.fasta	4461b_18.contigs.fasta	99.2759
1258B_18.contigs.fasta	3001B_19.contigs.fasta	99.2754
1258B_18.contigs.fasta	2320D_19.contigs.fasta	99.2738
1258B_18.contigs.fasta	3694B_19.contigs.fasta	99.2707
1258B_18.contigs.fasta	4638_d1_18.contigs.fasta	99.2695
1258B_18.contigs.fasta	6333d_18.contigs.fasta	99.2694
1258B_18.contigs.fasta	3726A_18.contigs.fasta	99.2688
1258B_18.contigs.fasta	2606A_19.contigs.fasta	99.2668
1258B_18.contigs.fasta	3539_18.contigs.fasta	99.2667
1258B_18.contigs.fasta	2287A_19.contigs.fasta	99.2664
1258B_18.contigs.fasta	3427A_18.contigs.fasta	99.2656
1258B_18.contigs.fasta	5327c_18.contigs.fasta	99.2643
1258B_18.contigs.fasta	6042a_18.contigs.fasta	99.2641
1258B_18.contigs.fasta	4442_18.contigs.fasta	99.2608
1258B_18.contigs.fasta	3125B_19.contigs.fasta	99.2586
1258B_18.contigs.fasta	4545_18.contigs.fasta	99.2584
1258B_18.contigs.fasta	1485A_18.contigs.fasta	99.2583
1258B_18.contigs.fasta	5731_1a_18.contigs.fasta	99.2582
1258B_18.contigs.fasta	8389D_17.contigs.fasta	99.258
1258B_18.contigs.fasta	7783b_18.contigs.fasta	99.2566
1258B_18.contigs.fasta	4512a_18.contigs.fasta	99.2537
1258B_18.contigs.fasta	8715B_17.contigs.fasta	99.2529
1258B_18.contigs.fasta	6712a_18.contigs.fasta	99.2515
1258B_18.contigs.fasta	6814c_18.contigs.fasta	99.2512
1258B_18.contigs.fasta	5834e_18.contigs.fasta	99.2504
1258B_18.contigs.fasta	4445a_18.contigs.fasta	99.2499
1258B_18.contigs.fasta	5015b_18.contigs.fasta	99.2473
1258B_18.contigs.fasta	5156a_18.contigs.fasta	99.2448
1258B_18.contigs.fasta	5014a_18.contigs.fasta	99.2446
1258B_18.contigs.fasta	3867_2B_19.contigs.fasta	99.2445
1258B_18.contigs.fasta	3847a_18.contigs.fasta	99.2423
1258B_18.contigs.fasta	6014b_18.contigs.fasta	99.2405
1258B_18.contigs.fasta	5931h_18.contigs.fasta	99.2401
1258B_18.contigs.fasta	8655A_17.contigs.fasta	99.2375
1258B_18.contigs.fasta	7523B_17.contigs.fasta	99.2365
1258B_18.contigs.fasta	2676A_18.contigs.fasta	99.236
1258B_18.contigs.fasta	7901A_18.contigs.fasta	99.2353
1258B_18.contigs.fasta	4235_19.contigs.fasta	99.235
1258B_18.contigs.fasta	3193B_19.contigs.fasta	99.2342
1258B_18.contigs.fasta	2440A_19.contigs.fasta	99.2342
1258B_18.contigs.fasta	1052_18.contigs.fasta	99.231
1258B_18.contigs.fasta	5771a_18.contigs.fasta	99.228
1258B_18.contigs.fasta	3380A_18.contigs.fasta	99.2268
1258B_18.contigs.fasta	3976A_19.contigs.fasta	99.2263
1258B_18.contigs.fasta	4664_A_19.contigs.fasta	99.2261
1258B_18.contigs.fasta	8349B_17.contigs.fasta	99.2219
1258B_18.contigs.fasta	1276A_19.contigs.fasta	99.2217
1258B_18.contigs.fasta	93A_19.contigs.fasta	99.2214
1258B_18.contigs.fasta	62A_19.contigs.fasta	99.2211
1258B_18.contigs.fasta	7778_18.contigs.fasta	99.2201
1258B_18.contigs.fasta	7776G_17.contigs.fasta	99.2184
1258B_18.contigs.fasta	8508A_17.contigs.fasta	99.2177
1258B_18.contigs.fasta	2522B_19.contigs.fasta	99.2175
1258B_18.contigs.fasta	8351_17.contigs.fasta	99.2152
1258B_18.contigs.fasta	5271a_18.contigs.fasta	99.2146
1258B_18.contigs.fasta	5656a_18.contigs.fasta	99.2119
1258B_18.contigs.fasta	5630b_18.contigs.fasta	99.2088
1258B_18.contigs.fasta	1966A_18.contigs.fasta	99.2063
1258B_18.contigs.fasta	5268a_18.contigs.fasta	99.2061
1258B_18.contigs.fasta	6040f_18.contigs.fasta	99.205
1258B_18.contigs.fasta	1225A_18.contigs.fasta	99.1979
1258B_18.contigs.fasta	4947a_18.contigs.fasta	99.1965
1258B_18.contigs.fasta	4489A_18.contigs.fasta	99.1958
1258B_18.contigs.fasta	690B_18.contigs.fasta	99.1909
1258B_18.contigs.fasta	4393A_19.contigs.fasta	99.1863
1258B_18.contigs.fasta	8352A_17.contigs.fasta	99.1862
1258B_18.contigs.fasta	8049B_17.contigs.fasta	99.186
1258B_18.contigs.fasta	5019a_18.contigs.fasta	99.1846
1258B_18.contigs.fasta	6405a_18.contigs.fasta	99.1839
1258B_18.contigs.fasta	8050A_17.contigs.fasta	99.1837
1258B_18.contigs.fasta	4529A_18.contigs.fasta	99.1833
1258B_18.contigs.fasta	9456A_17.contigs.fasta	99.1819
1258B_18.contigs.fasta	2905C_19.contigs.fasta	99.1775
1258B_18.contigs.fasta	3964_1b_18.contigs.fasta	99.1752
1258B_18.contigs.fasta	1355C_19.contigs.fasta	99.1741
1258B_18.contigs.fasta	1455A_19.contigs.fasta	99.1685
1258B_18.contigs.fasta	7154a_18.contigs.fasta	99.1679
1258B_18.contigs.fasta	6604b_18.contigs.fasta	99.1668
1258B_18.contigs.fasta	2932F_18.contigs.fasta	99.1667
1258B_18.contigs.fasta	2208A_18.contigs.fasta	99.166
1258B_18.contigs.fasta	6463d_18.contigs.fasta	99.1635
1258B_18.contigs.fasta	8154_17.contigs.fasta	99.1594
1258B_18.contigs.fasta	8637_1A_17.contigs.fasta	99.1583
1258B_18.contigs.fasta	3425A_18.contigs.fasta	99.1574
1258B_18.contigs.fasta	3477A_18.contigs.fasta	99.1553
1258B_18.contigs.fasta	6292c_18.contigs.fasta	99.1464
1258B_18.contigs.fasta	3122A_19.contigs.fasta	99.1395
1258B_18.contigs.fasta	4910e_18.contigs.fasta	99.1314
1258B_18.contigs.fasta	7568a_18.contigs.fasta	99.1247
1258B_18.contigs.fasta	7680_17.contigs.fasta	99.1126
1258B_18.contigs.fasta	8633_1B_17.contigs.fasta	99.1122
1258B_18.contigs.fasta	63A_19.contigs.fasta	99.1058
1258B_18.contigs.fasta	1144A_18.contigs.fasta	99.1052
1258B_18.contigs.fasta	4683a_18.contigs.fasta	99.0969
1258B_18.contigs.fasta	2216A_19.contigs.fasta	99.0904
1258B_18.contigs.fasta	7387A_17.contigs.fasta	99.0897
1258B_18.contigs.fasta	2564A_18.contigs.fasta	99.0772
1258B_18.contigs.fasta	2565f_18.contigs.fasta	99.0761
1258B_18.contigs.fasta	5522a_18.contigs.fasta	99.0628
1258B_18.contigs.fasta	1572_18.contigs.fasta	99.0571
1258B_18.contigs.fasta	4679A_18.contigs.fasta	99.0462
1258B_18.contigs.fasta	94A_19.contigs.fasta	99.0374
1258B_18.contigs.fasta	4499A_19.contigs.fasta	99.0354
1258B_18.contigs.fasta	6908A_18.contigs.fasta	99.0007
1258B_18.contigs.fasta	9583A_17.contigs.fasta	98.9471
1276A_19.contigs.fasta	1276A_19.contigs.fasta	100
1276A_19.contigs.fasta	8724A_17.contigs.fasta	99.3645
1276A_19.contigs.fasta	8310_17.contigs.fasta	99.3566
1276A_19.contigs.fasta	3867_2B_19.contigs.fasta	99.3502
1276A_19.contigs.fasta	5557_2b_18.contigs.fasta	99.3428
1276A_19.contigs.fasta	5409d_18.contigs.fasta	99.3396
1276A_19.contigs.fasta	6082g_18.contigs.fasta	99.3395
1276A_19.contigs.fasta	3449B_18.contigs.fasta	99.3379
1276A_19.contigs.fasta	2932F_18.contigs.fasta	99.3375
1276A_19.contigs.fasta	9472a_17.contigs.fasta	99.3353
1276A_19.contigs.fasta	4839_B_19.contigs.fasta	99.3307
1276A_19.contigs.fasta	4514A_18.contigs.fasta	99.3281
1276A_19.contigs.fasta	1919A_18.contigs.fasta	99.3266
1276A_19.contigs.fasta	5931h_18.contigs.fasta	99.3265
1276A_19.contigs.fasta	8498A_17.contigs.fasta	99.3262
1276A_19.contigs.fasta	1700_1A_18.contigs.fasta	99.3253
1276A_19.contigs.fasta	7562A_17.contigs.fasta	99.323
1276A_19.contigs.fasta	8978A_17.contigs.fasta	99.322
1276A_19.contigs.fasta	8796B_17.contigs.fasta	99.3186
1276A_19.contigs.fasta	3847a_18.contigs.fasta	99.3175
1276A_19.contigs.fasta	7464E_17.contigs.fasta	99.3158
1276A_19.contigs.fasta	8349B_17.contigs.fasta	99.3113
1276A_19.contigs.fasta	6858D_18.contigs.fasta	99.3089
1276A_19.contigs.fasta	1966A_18.contigs.fasta	99.3075
1276A_19.contigs.fasta	3074C_18.contigs.fasta	99.3057
1276A_19.contigs.fasta	1292A_19.contigs.fasta	99.3053
1276A_19.contigs.fasta	5590b_18.contigs.fasta	99.3025
1276A_19.contigs.fasta	6501_1a_18.contigs.fasta	99.3015
1276A_19.contigs.fasta	4445a_18.contigs.fasta	99.3006
1276A_19.contigs.fasta	6333d_18.contigs.fasta	99.2962
1276A_19.contigs.fasta	3120A_19.contigs.fasta	99.2948
1276A_19.contigs.fasta	9456A_17.contigs.fasta	99.2945
1276A_19.contigs.fasta	3659C_19.contigs.fasta	99.2889
1276A_19.contigs.fasta	7775A_17.contigs.fasta	99.2881
1276A_19.contigs.fasta	2614A_19.contigs.fasta	99.2877
1276A_19.contigs.fasta	8389D_17.contigs.fasta	99.2876
1276A_19.contigs.fasta	5387_1a_18.contigs.fasta	99.2874
1276A_19.contigs.fasta	3193B_19.contigs.fasta	99.2851
1276A_19.contigs.fasta	1027D_19.contigs.fasta	99.285
1276A_19.contigs.fasta	3976A_19.contigs.fasta	99.284
1276A_19.contigs.fasta	7523B_17.contigs.fasta	99.2838
1276A_19.contigs.fasta	7778_18.contigs.fasta	99.2837
1276A_19.contigs.fasta	6404a_18.contigs.fasta	99.2826
1276A_19.contigs.fasta	6208d_18.contigs.fasta	99.28
1276A_19.contigs.fasta	4393A_19.contigs.fasta	99.2787
1276A_19.contigs.fasta	3001B_19.contigs.fasta	99.2783
1276A_19.contigs.fasta	4638_d1_18.contigs.fasta	99.2783
1276A_19.contigs.fasta	5327c_18.contigs.fasta	99.2772
1276A_19.contigs.fasta	18_274A_18.contigs.fasta	99.2771
1276A_19.contigs.fasta	5630b_18.contigs.fasta	99.2748
1276A_19.contigs.fasta	1226A_18.contigs.fasta	99.274
1276A_19.contigs.fasta	2440A_19.contigs.fasta	99.2729
1276A_19.contigs.fasta	3124B_19.contigs.fasta	99.2723
1276A_19.contigs.fasta	3425A_18.contigs.fasta	99.2706
1276A_19.contigs.fasta	6215a_18.contigs.fasta	99.2692
1276A_19.contigs.fasta	1454B_19.contigs.fasta	99.268
1276A_19.contigs.fasta	6040f_18.contigs.fasta	99.2676
1276A_19.contigs.fasta	5656a_18.contigs.fasta	99.2672
1276A_19.contigs.fasta	4545_18.contigs.fasta	99.2664
1276A_19.contigs.fasta	2905C_19.contigs.fasta	99.2652
1276A_19.contigs.fasta	8351_17.contigs.fasta	99.2651
1276A_19.contigs.fasta	4529A_18.contigs.fasta	99.2648
1276A_19.contigs.fasta	5015b_18.contigs.fasta	99.2628
1276A_19.contigs.fasta	7154a_18.contigs.fasta	99.2613
1276A_19.contigs.fasta	5771a_18.contigs.fasta	99.2601
1276A_19.contigs.fasta	4278a_18.contigs.fasta	99.2588
1276A_19.contigs.fasta	7160a_18.contigs.fasta	99.2575
1276A_19.contigs.fasta	4947a_18.contigs.fasta	99.2571
1276A_19.contigs.fasta	5009d_18.contigs.fasta	99.2568
1276A_19.contigs.fasta	8637_1A_17.contigs.fasta	99.2564
1276A_19.contigs.fasta	8391A_17.contigs.fasta	99.2556
1276A_19.contigs.fasta	1258B_18.contigs.fasta	99.2553
1276A_19.contigs.fasta	4512a_18.contigs.fasta	99.2549
1276A_19.contigs.fasta	5019a_18.contigs.fasta	99.2546
1276A_19.contigs.fasta	4664_A_19.contigs.fasta	99.254
1276A_19.contigs.fasta	6814c_18.contigs.fasta	99.2507
1276A_19.contigs.fasta	6712a_18.contigs.fasta	99.2502
1276A_19.contigs.fasta	4311A_19.contigs.fasta	99.2501
1276A_19.contigs.fasta	62A_19.contigs.fasta	99.2499
1276A_19.contigs.fasta	3846B_18.contigs.fasta	99.2499
1276A_19.contigs.fasta	2322_1E_19.contigs.fasta	99.2493
1276A_19.contigs.fasta	3379A_18.contigs.fasta	99.2492
1276A_19.contigs.fasta	2320D_19.contigs.fasta	99.2488
1276A_19.contigs.fasta	8388E_17.contigs.fasta	99.2483
1276A_19.contigs.fasta	4970b_18.contigs.fasta	99.2474
1276A_19.contigs.fasta	4489A_18.contigs.fasta	99.2474
1276A_19.contigs.fasta	3427A_18.contigs.fasta	99.2465
1276A_19.contigs.fasta	4600_B1_19.contigs.fasta	99.2464
1276A_19.contigs.fasta	8154_17.contigs.fasta	99.2446
1276A_19.contigs.fasta	3767A_19.contigs.fasta	99.2445
1276A_19.contigs.fasta	1944A_18.contigs.fasta	99.2429
1276A_19.contigs.fasta	6405a_18.contigs.fasta	99.2427
1276A_19.contigs.fasta	1485A_18.contigs.fasta	99.2423
1276A_19.contigs.fasta	8655A_17.contigs.fasta	99.242
1276A_19.contigs.fasta	3518A_18.contigs.fasta	99.2419
1276A_19.contigs.fasta	8715B_17.contigs.fasta	99.2407
1276A_19.contigs.fasta	2287A_19.contigs.fasta	99.2404
1276A_19.contigs.fasta	5097a_18.contigs.fasta	99.2402
1276A_19.contigs.fasta	5294a_18.contigs.fasta	99.239
1276A_19.contigs.fasta	8050A_17.contigs.fasta	99.2384
1276A_19.contigs.fasta	4310A_19.contigs.fasta	99.2376
1276A_19.contigs.fasta	1052_18.contigs.fasta	99.2356
1276A_19.contigs.fasta	1455A_19.contigs.fasta	99.2349
1276A_19.contigs.fasta	4235_19.contigs.fasta	99.2345
1276A_19.contigs.fasta	5268a_18.contigs.fasta	99.2318
1276A_19.contigs.fasta	7404f_18.contigs.fasta	99.2318
1276A_19.contigs.fasta	4969a_18.contigs.fasta	99.2265
1276A_19.contigs.fasta	3726A_18.contigs.fasta	99.2263
1276A_19.contigs.fasta	5595b_18.contigs.fasta	99.2259
1276A_19.contigs.fasta	3477A_18.contigs.fasta	99.2253
1276A_19.contigs.fasta	6042a_18.contigs.fasta	99.2247
1276A_19.contigs.fasta	2216A_19.contigs.fasta	99.2246
1276A_19.contigs.fasta	5731_1a_18.contigs.fasta	99.2241
1276A_19.contigs.fasta	4910e_18.contigs.fasta	99.2232
1276A_19.contigs.fasta	2437D_18.contigs.fasta	99.2231
1276A_19.contigs.fasta	8508A_17.contigs.fasta	99.2196
1276A_19.contigs.fasta	6463d_18.contigs.fasta	99.2172
1276A_19.contigs.fasta	8720_A_17.contigs.fasta	99.217
1276A_19.contigs.fasta	8633_1B_17.contigs.fasta	99.2165
1276A_19.contigs.fasta	4076_2B_19.contigs.fasta	99.2155
1276A_19.contigs.fasta	690B_18.contigs.fasta	99.2145
1276A_19.contigs.fasta	7901A_18.contigs.fasta	99.214
1276A_19.contigs.fasta	6014b_18.contigs.fasta	99.2126
1276A_19.contigs.fasta	4601A_19.contigs.fasta	99.2126
1276A_19.contigs.fasta	2522B_19.contigs.fasta	99.2076
1276A_19.contigs.fasta	1225A_18.contigs.fasta	99.2073
1276A_19.contigs.fasta	4442_18.contigs.fasta	99.2038
1276A_19.contigs.fasta	3964_1b_18.contigs.fasta	99.2013
1276A_19.contigs.fasta	5834e_18.contigs.fasta	99.1987
1276A_19.contigs.fasta	8049B_17.contigs.fasta	99.1985
1276A_19.contigs.fasta	2676A_18.contigs.fasta	99.197
1276A_19.contigs.fasta	2819B_18.contigs.fasta	99.195
1276A_19.contigs.fasta	4683a_18.contigs.fasta	99.1943
1276A_19.contigs.fasta	3579A_18.contigs.fasta	99.194
1276A_19.contigs.fasta	5522a_18.contigs.fasta	99.1925
1276A_19.contigs.fasta	3125B_19.contigs.fasta	99.1924
1276A_19.contigs.fasta	5414a_18.contigs.fasta	99.192
1276A_19.contigs.fasta	8352A_17.contigs.fasta	99.1881
1276A_19.contigs.fasta	5156a_18.contigs.fasta	99.1867
1276A_19.contigs.fasta	4431_A_19.contigs.fasta	99.1862
1276A_19.contigs.fasta	2606A_19.contigs.fasta	99.1821
1276A_19.contigs.fasta	3380A_18.contigs.fasta	99.1759
1276A_19.contigs.fasta	2565f_18.contigs.fasta	99.1753
1276A_19.contigs.fasta	2564A_18.contigs.fasta	99.174
1276A_19.contigs.fasta	4461b_18.contigs.fasta	99.1729
1276A_19.contigs.fasta	7776G_17.contigs.fasta	99.1722
1276A_19.contigs.fasta	7783b_18.contigs.fasta	99.1695
1276A_19.contigs.fasta	5992_1a_18.contigs.fasta	99.1693
1276A_19.contigs.fasta	93A_19.contigs.fasta	99.1692
1276A_19.contigs.fasta	7680_17.contigs.fasta	99.1652
1276A_19.contigs.fasta	5271a_18.contigs.fasta	99.165
1276A_19.contigs.fasta	6292c_18.contigs.fasta	99.1649
1276A_19.contigs.fasta	3539_18.contigs.fasta	99.1632
1276A_19.contigs.fasta	5014a_18.contigs.fasta	99.1623
1276A_19.contigs.fasta	2208A_18.contigs.fasta	99.1603
1276A_19.contigs.fasta	94A_19.contigs.fasta	99.1552
1276A_19.contigs.fasta	3122A_19.contigs.fasta	99.1538
1276A_19.contigs.fasta	1572_18.contigs.fasta	99.1498
1276A_19.contigs.fasta	4679A_18.contigs.fasta	99.1491
1276A_19.contigs.fasta	4499A_19.contigs.fasta	99.1477
1276A_19.contigs.fasta	1355C_19.contigs.fasta	99.1446
1276A_19.contigs.fasta	3694B_19.contigs.fasta	99.1432
1276A_19.contigs.fasta	1144A_18.contigs.fasta	99.1425
1276A_19.contigs.fasta	6604b_18.contigs.fasta	99.1349
1276A_19.contigs.fasta	6908A_18.contigs.fasta	99.1185
1276A_19.contigs.fasta	8004c_18.contigs.fasta	99.113
1276A_19.contigs.fasta	7387A_17.contigs.fasta	99.1108
1276A_19.contigs.fasta	7568a_18.contigs.fasta	99.109
1276A_19.contigs.fasta	63A_19.contigs.fasta	99.0995
1276A_19.contigs.fasta	9583A_17.contigs.fasta	99.0553
1292A_19.contigs.fasta	1292A_19.contigs.fasta	100
1292A_19.contigs.fasta	5409d_18.contigs.fasta	99.5237
1292A_19.contigs.fasta	5414a_18.contigs.fasta	99.4829
1292A_19.contigs.fasta	5019a_18.contigs.fasta	99.4761
1292A_19.contigs.fasta	2932F_18.contigs.fasta	99.4723
1292A_19.contigs.fasta	6858D_18.contigs.fasta	99.4606
1292A_19.contigs.fasta	6463d_18.contigs.fasta	99.4605
1292A_19.contigs.fasta	3726A_18.contigs.fasta	99.4597
1292A_19.contigs.fasta	5097a_18.contigs.fasta	99.4566
1292A_19.contigs.fasta	4393A_19.contigs.fasta	99.4536
1292A_19.contigs.fasta	1485A_18.contigs.fasta	99.4502
1292A_19.contigs.fasta	6814c_18.contigs.fasta	99.4499
1292A_19.contigs.fasta	7523B_17.contigs.fasta	99.4404
1292A_19.contigs.fasta	8724A_17.contigs.fasta	99.4381
1292A_19.contigs.fasta	5015b_18.contigs.fasta	99.4369
1292A_19.contigs.fasta	2440A_19.contigs.fasta	99.436
1292A_19.contigs.fasta	8050A_17.contigs.fasta	99.435
1292A_19.contigs.fasta	5009d_18.contigs.fasta	99.4344
1292A_19.contigs.fasta	4638_d1_18.contigs.fasta	99.4334
1292A_19.contigs.fasta	3425A_18.contigs.fasta	99.4297
1292A_19.contigs.fasta	3449B_18.contigs.fasta	99.4246
1292A_19.contigs.fasta	3964_1b_18.contigs.fasta	99.4242
1292A_19.contigs.fasta	7154a_18.contigs.fasta	99.4217
1292A_19.contigs.fasta	8498A_17.contigs.fasta	99.4216
1292A_19.contigs.fasta	5156a_18.contigs.fasta	99.4114
1292A_19.contigs.fasta	8508A_17.contigs.fasta	99.4103
1292A_19.contigs.fasta	8796B_17.contigs.fasta	99.4095
1292A_19.contigs.fasta	4545_18.contigs.fasta	99.4093
1292A_19.contigs.fasta	4235_19.contigs.fasta	99.3994
1292A_19.contigs.fasta	5294a_18.contigs.fasta	99.3986
1292A_19.contigs.fasta	5271a_18.contigs.fasta	99.3964
1292A_19.contigs.fasta	2322_1E_19.contigs.fasta	99.3958
1292A_19.contigs.fasta	4601A_19.contigs.fasta	99.3951
1292A_19.contigs.fasta	6014b_18.contigs.fasta	99.3945
1292A_19.contigs.fasta	5656a_18.contigs.fasta	99.3892
1292A_19.contigs.fasta	3659C_19.contigs.fasta	99.3891
1292A_19.contigs.fasta	7775A_17.contigs.fasta	99.3887
1292A_19.contigs.fasta	8655A_17.contigs.fasta	99.3875
1292A_19.contigs.fasta	1258B_18.contigs.fasta	99.3849
1292A_19.contigs.fasta	2287A_19.contigs.fasta	99.3848
1292A_19.contigs.fasta	3193B_19.contigs.fasta	99.3843
1292A_19.contigs.fasta	4445a_18.contigs.fasta	99.3839
1292A_19.contigs.fasta	3477A_18.contigs.fasta	99.3826
1292A_19.contigs.fasta	3379A_18.contigs.fasta	99.3799
1292A_19.contigs.fasta	4839_B_19.contigs.fasta	99.3774
1292A_19.contigs.fasta	8352A_17.contigs.fasta	99.3758
1292A_19.contigs.fasta	3074C_18.contigs.fasta	99.3758
1292A_19.contigs.fasta	8049B_17.contigs.fasta	99.3755
1292A_19.contigs.fasta	9456A_17.contigs.fasta	99.3734
1292A_19.contigs.fasta	5557_2b_18.contigs.fasta	99.373
1292A_19.contigs.fasta	5931h_18.contigs.fasta	99.3722
1292A_19.contigs.fasta	8389D_17.contigs.fasta	99.371
1292A_19.contigs.fasta	7464E_17.contigs.fasta	99.3691
1292A_19.contigs.fasta	4514A_18.contigs.fasta	99.3673
1292A_19.contigs.fasta	1455A_19.contigs.fasta	99.3666
1292A_19.contigs.fasta	2676A_18.contigs.fasta	99.3655
1292A_19.contigs.fasta	1027D_19.contigs.fasta	99.3648
1292A_19.contigs.fasta	1454B_19.contigs.fasta	99.3637
1292A_19.contigs.fasta	4311A_19.contigs.fasta	99.3634
1292A_19.contigs.fasta	8388E_17.contigs.fasta	99.3632
1292A_19.contigs.fasta	2606A_19.contigs.fasta	99.3623
1292A_19.contigs.fasta	2216A_19.contigs.fasta	99.3612
1292A_19.contigs.fasta	1919A_18.contigs.fasta	99.3592
1292A_19.contigs.fasta	9472a_17.contigs.fasta	99.359
1292A_19.contigs.fasta	4664_A_19.contigs.fasta	99.3585
1292A_19.contigs.fasta	1052_18.contigs.fasta	99.358
1292A_19.contigs.fasta	4947a_18.contigs.fasta	99.3562
1292A_19.contigs.fasta	2614A_19.contigs.fasta	99.3559
1292A_19.contigs.fasta	4970b_18.contigs.fasta	99.3556
1292A_19.contigs.fasta	4529A_18.contigs.fasta	99.3552
1292A_19.contigs.fasta	3518A_18.contigs.fasta	99.3544
1292A_19.contigs.fasta	3579A_18.contigs.fasta	99.3543
1292A_19.contigs.fasta	1700_1A_18.contigs.fasta	99.3529
1292A_19.contigs.fasta	5327c_18.contigs.fasta	99.3513
1292A_19.contigs.fasta	3001B_19.contigs.fasta	99.3507
1292A_19.contigs.fasta	3380A_18.contigs.fasta	99.3507
1292A_19.contigs.fasta	2905C_19.contigs.fasta	99.3491
1292A_19.contigs.fasta	7160a_18.contigs.fasta	99.3483
1292A_19.contigs.fasta	7562A_17.contigs.fasta	99.3461
1292A_19.contigs.fasta	1225A_18.contigs.fasta	99.3456
1292A_19.contigs.fasta	8391A_17.contigs.fasta	99.3431
1292A_19.contigs.fasta	8720_A_17.contigs.fasta	99.3427
1292A_19.contigs.fasta	3846B_18.contigs.fasta	99.3426
1292A_19.contigs.fasta	5387_1a_18.contigs.fasta	99.3424
1292A_19.contigs.fasta	2522B_19.contigs.fasta	99.3424
1292A_19.contigs.fasta	6501_1a_18.contigs.fasta	99.3413
1292A_19.contigs.fasta	8351_17.contigs.fasta	99.341
1292A_19.contigs.fasta	3767A_19.contigs.fasta	99.3408
1292A_19.contigs.fasta	7901A_18.contigs.fasta	99.3403
1292A_19.contigs.fasta	3867_2B_19.contigs.fasta	99.34
1292A_19.contigs.fasta	4512a_18.contigs.fasta	99.3396
1292A_19.contigs.fasta	8310_17.contigs.fasta	99.3389
1292A_19.contigs.fasta	4461b_18.contigs.fasta	99.338
1292A_19.contigs.fasta	62A_19.contigs.fasta	99.3369
1292A_19.contigs.fasta	6405a_18.contigs.fasta	99.3367
1292A_19.contigs.fasta	4969a_18.contigs.fasta	99.3354
1292A_19.contigs.fasta	5595b_18.contigs.fasta	99.3351
1292A_19.contigs.fasta	6082g_18.contigs.fasta	99.3346
1292A_19.contigs.fasta	8349B_17.contigs.fasta	99.3341
1292A_19.contigs.fasta	6042a_18.contigs.fasta	99.3335
1292A_19.contigs.fasta	3539_18.contigs.fasta	99.3316
1292A_19.contigs.fasta	6040f_18.contigs.fasta	99.3312
1292A_19.contigs.fasta	4310A_19.contigs.fasta	99.3306
1292A_19.contigs.fasta	690B_18.contigs.fasta	99.3293
1292A_19.contigs.fasta	3120A_19.contigs.fasta	99.3275
1292A_19.contigs.fasta	93A_19.contigs.fasta	99.327
1292A_19.contigs.fasta	5771a_18.contigs.fasta	99.3256
1292A_19.contigs.fasta	2437D_18.contigs.fasta	99.3248
1292A_19.contigs.fasta	8978A_17.contigs.fasta	99.3239
1292A_19.contigs.fasta	4278a_18.contigs.fasta	99.3238
1292A_19.contigs.fasta	6712a_18.contigs.fasta	99.3231
1292A_19.contigs.fasta	5590b_18.contigs.fasta	99.3226
1292A_19.contigs.fasta	7783b_18.contigs.fasta	99.3217
1292A_19.contigs.fasta	2819B_18.contigs.fasta	99.3196
1292A_19.contigs.fasta	18_274A_18.contigs.fasta	99.318
1292A_19.contigs.fasta	7404f_18.contigs.fasta	99.3151
1292A_19.contigs.fasta	8154_17.contigs.fasta	99.3142
1292A_19.contigs.fasta	3124B_19.contigs.fasta	99.3134
1292A_19.contigs.fasta	2320D_19.contigs.fasta	99.3117
1292A_19.contigs.fasta	3847a_18.contigs.fasta	99.3107
1292A_19.contigs.fasta	6292c_18.contigs.fasta	99.3099
1292A_19.contigs.fasta	1966A_18.contigs.fasta	99.3065
1292A_19.contigs.fasta	4076_2B_19.contigs.fasta	99.3064
1292A_19.contigs.fasta	3976A_19.contigs.fasta	99.306
1292A_19.contigs.fasta	6333d_18.contigs.fasta	99.3042
1292A_19.contigs.fasta	4442_18.contigs.fasta	99.3042
1292A_19.contigs.fasta	5731_1a_18.contigs.fasta	99.3041
1292A_19.contigs.fasta	7778_18.contigs.fasta	99.3036
1292A_19.contigs.fasta	1944A_18.contigs.fasta	99.3013
1292A_19.contigs.fasta	8715B_17.contigs.fasta	99.3011
1292A_19.contigs.fasta	4600_B1_19.contigs.fasta	99.2994
1292A_19.contigs.fasta	3694B_19.contigs.fasta	99.2966
1292A_19.contigs.fasta	1226A_18.contigs.fasta	99.2948
1292A_19.contigs.fasta	6215a_18.contigs.fasta	99.2939
1292A_19.contigs.fasta	5268a_18.contigs.fasta	99.2903
1292A_19.contigs.fasta	4489A_18.contigs.fasta	99.2879
1292A_19.contigs.fasta	3427A_18.contigs.fasta	99.2878
1292A_19.contigs.fasta	5992_1a_18.contigs.fasta	99.2872
1292A_19.contigs.fasta	94A_19.contigs.fasta	99.2866
1292A_19.contigs.fasta	6208d_18.contigs.fasta	99.2865
1292A_19.contigs.fasta	1276A_19.contigs.fasta	99.286
1292A_19.contigs.fasta	7776G_17.contigs.fasta	99.283
1292A_19.contigs.fasta	8637_1A_17.contigs.fasta	99.2817
1292A_19.contigs.fasta	5630b_18.contigs.fasta	99.2783
1292A_19.contigs.fasta	2565f_18.contigs.fasta	99.2781
1292A_19.contigs.fasta	5014a_18.contigs.fasta	99.2775
1292A_19.contigs.fasta	4431_A_19.contigs.fasta	99.2766
1292A_19.contigs.fasta	6404a_18.contigs.fasta	99.2764
1292A_19.contigs.fasta	4683a_18.contigs.fasta	99.2764
1292A_19.contigs.fasta	8004c_18.contigs.fasta	99.2763
1292A_19.contigs.fasta	1144A_18.contigs.fasta	99.2742
1292A_19.contigs.fasta	7568a_18.contigs.fasta	99.2716
1292A_19.contigs.fasta	4679A_18.contigs.fasta	99.2678
1292A_19.contigs.fasta	3122A_19.contigs.fasta	99.2671
1292A_19.contigs.fasta	5834e_18.contigs.fasta	99.2655
1292A_19.contigs.fasta	4910e_18.contigs.fasta	99.2633
1292A_19.contigs.fasta	8633_1B_17.contigs.fasta	99.2576
1292A_19.contigs.fasta	2208A_18.contigs.fasta	99.2504
1292A_19.contigs.fasta	1355C_19.contigs.fasta	99.2477
1292A_19.contigs.fasta	3125B_19.contigs.fasta	99.2465
1292A_19.contigs.fasta	63A_19.contigs.fasta	99.2455
1292A_19.contigs.fasta	5522a_18.contigs.fasta	99.2448
1292A_19.contigs.fasta	7680_17.contigs.fasta	99.2344
1292A_19.contigs.fasta	6604b_18.contigs.fasta	99.2251
1292A_19.contigs.fasta	1572_18.contigs.fasta	99.2191
1292A_19.contigs.fasta	2564A_18.contigs.fasta	99.2177
1292A_19.contigs.fasta	7387A_17.contigs.fasta	99.2035
1292A_19.contigs.fasta	9583A_17.contigs.fasta	99.1947
1292A_19.contigs.fasta	6908A_18.contigs.fasta	99.1279
1292A_19.contigs.fasta	4499A_19.contigs.fasta	99.1148
1355C_19.contigs.fasta	1355C_19.contigs.fasta	100
1355C_19.contigs.fasta	8978A_17.contigs.fasta	99.3235
1355C_19.contigs.fasta	4601A_19.contigs.fasta	99.3187
1355C_19.contigs.fasta	8724A_17.contigs.fasta	99.2874
1355C_19.contigs.fasta	7464E_17.contigs.fasta	99.2869
1355C_19.contigs.fasta	4278a_18.contigs.fasta	99.2764
1355C_19.contigs.fasta	5097a_18.contigs.fasta	99.2738
1355C_19.contigs.fasta	8050A_17.contigs.fasta	99.2679
1355C_19.contigs.fasta	690B_18.contigs.fasta	99.2672
1355C_19.contigs.fasta	5557_2b_18.contigs.fasta	99.2637
1355C_19.contigs.fasta	2287A_19.contigs.fasta	99.2535
1355C_19.contigs.fasta	3449B_18.contigs.fasta	99.2532
1355C_19.contigs.fasta	3120A_19.contigs.fasta	99.2498
1355C_19.contigs.fasta	4512a_18.contigs.fasta	99.2438
1355C_19.contigs.fasta	7523B_17.contigs.fasta	99.2437
1355C_19.contigs.fasta	8498A_17.contigs.fasta	99.2429
1355C_19.contigs.fasta	5656a_18.contigs.fasta	99.2417
1355C_19.contigs.fasta	3767A_19.contigs.fasta	99.2411
1355C_19.contigs.fasta	3846B_18.contigs.fasta	99.2383
1355C_19.contigs.fasta	3726A_18.contigs.fasta	99.2333
1355C_19.contigs.fasta	8796B_17.contigs.fasta	99.2331
1355C_19.contigs.fasta	3659C_19.contigs.fasta	99.2325
1355C_19.contigs.fasta	6858D_18.contigs.fasta	99.2291
1355C_19.contigs.fasta	5590b_18.contigs.fasta	99.2263
1355C_19.contigs.fasta	8388E_17.contigs.fasta	99.2245
1355C_19.contigs.fasta	5019a_18.contigs.fasta	99.2232
1355C_19.contigs.fasta	8310_17.contigs.fasta	99.2226
1355C_19.contigs.fasta	8349B_17.contigs.fasta	99.2203
1355C_19.contigs.fasta	8715B_17.contigs.fasta	99.2185
1355C_19.contigs.fasta	4839_B_19.contigs.fasta	99.2177
1355C_19.contigs.fasta	2614A_19.contigs.fasta	99.2165
1355C_19.contigs.fasta	8389D_17.contigs.fasta	99.2164
1355C_19.contigs.fasta	5414a_18.contigs.fasta	99.216
1355C_19.contigs.fasta	3074C_18.contigs.fasta	99.2155
1355C_19.contigs.fasta	4545_18.contigs.fasta	99.2122
1355C_19.contigs.fasta	8391A_17.contigs.fasta	99.2111
1355C_19.contigs.fasta	3694B_19.contigs.fasta	99.21
1355C_19.contigs.fasta	6814c_18.contigs.fasta	99.2093
1355C_19.contigs.fasta	1700_1A_18.contigs.fasta	99.2083
1355C_19.contigs.fasta	5931h_18.contigs.fasta	99.2054
1355C_19.contigs.fasta	8637_1A_17.contigs.fasta	99.205
1355C_19.contigs.fasta	2437D_18.contigs.fasta	99.2049
1355C_19.contigs.fasta	1292A_19.contigs.fasta	99.2045
1355C_19.contigs.fasta	2819B_18.contigs.fasta	99.2031
1355C_19.contigs.fasta	6082g_18.contigs.fasta	99.2028
1355C_19.contigs.fasta	1919A_18.contigs.fasta	99.2012
1355C_19.contigs.fasta	5771a_18.contigs.fasta	99.1982
1355C_19.contigs.fasta	4947a_18.contigs.fasta	99.1972
1355C_19.contigs.fasta	1226A_18.contigs.fasta	99.1955
1355C_19.contigs.fasta	5294a_18.contigs.fasta	99.1948
1355C_19.contigs.fasta	6501_1a_18.contigs.fasta	99.1946
1355C_19.contigs.fasta	3579A_18.contigs.fasta	99.1945
1355C_19.contigs.fasta	3001B_19.contigs.fasta	99.1938
1355C_19.contigs.fasta	5409d_18.contigs.fasta	99.1936
1355C_19.contigs.fasta	8655A_17.contigs.fasta	99.193
1355C_19.contigs.fasta	6014b_18.contigs.fasta	99.1909
1355C_19.contigs.fasta	1027D_19.contigs.fasta	99.1903
1355C_19.contigs.fasta	6404a_18.contigs.fasta	99.1902
1355C_19.contigs.fasta	3477A_18.contigs.fasta	99.1899
1355C_19.contigs.fasta	4235_19.contigs.fasta	99.1896
1355C_19.contigs.fasta	4431_A_19.contigs.fasta	99.1896
1355C_19.contigs.fasta	1966A_18.contigs.fasta	99.1895
1355C_19.contigs.fasta	8508A_17.contigs.fasta	99.188
1355C_19.contigs.fasta	5015b_18.contigs.fasta	99.1875
1355C_19.contigs.fasta	6042a_18.contigs.fasta	99.1861
1355C_19.contigs.fasta	5992_1a_18.contigs.fasta	99.1855
1355C_19.contigs.fasta	4664_A_19.contigs.fasta	99.1853
1355C_19.contigs.fasta	8049B_17.contigs.fasta	99.1849
1355C_19.contigs.fasta	2905C_19.contigs.fasta	99.1837
1355C_19.contigs.fasta	3964_1b_18.contigs.fasta	99.1813
1355C_19.contigs.fasta	7775A_17.contigs.fasta	99.1795
1355C_19.contigs.fasta	7901A_18.contigs.fasta	99.1792
1355C_19.contigs.fasta	93A_19.contigs.fasta	99.1792
1355C_19.contigs.fasta	3518A_18.contigs.fasta	99.1789
1355C_19.contigs.fasta	4514A_18.contigs.fasta	99.1778
1355C_19.contigs.fasta	4600_B1_19.contigs.fasta	99.1747
1355C_19.contigs.fasta	4445a_18.contigs.fasta	99.1732
1355C_19.contigs.fasta	1276A_19.contigs.fasta	99.1691
1355C_19.contigs.fasta	7778_18.contigs.fasta	99.168
1355C_19.contigs.fasta	6712a_18.contigs.fasta	99.1662
1355C_19.contigs.fasta	3847a_18.contigs.fasta	99.1661
1355C_19.contigs.fasta	7783b_18.contigs.fasta	99.1658
1355C_19.contigs.fasta	3539_18.contigs.fasta	99.1649
1355C_19.contigs.fasta	8004c_18.contigs.fasta	99.1633
1355C_19.contigs.fasta	3193B_19.contigs.fasta	99.1629
1355C_19.contigs.fasta	3124B_19.contigs.fasta	99.1616
1355C_19.contigs.fasta	8352A_17.contigs.fasta	99.1616
1355C_19.contigs.fasta	4461b_18.contigs.fasta	99.1616
1355C_19.contigs.fasta	7404f_18.contigs.fasta	99.1609
1355C_19.contigs.fasta	5387_1a_18.contigs.fasta	99.1608
1355C_19.contigs.fasta	9456A_17.contigs.fasta	99.1603
1355C_19.contigs.fasta	94A_19.contigs.fasta	99.1585
1355C_19.contigs.fasta	6215a_18.contigs.fasta	99.1574
1355C_19.contigs.fasta	9472a_17.contigs.fasta	99.1562
1355C_19.contigs.fasta	5156a_18.contigs.fasta	99.1539
1355C_19.contigs.fasta	5014a_18.contigs.fasta	99.1538
1355C_19.contigs.fasta	3379A_18.contigs.fasta	99.1532
1355C_19.contigs.fasta	1225A_18.contigs.fasta	99.1501
1355C_19.contigs.fasta	5630b_18.contigs.fasta	99.1501
1355C_19.contigs.fasta	5327c_18.contigs.fasta	99.1473
1355C_19.contigs.fasta	2522B_19.contigs.fasta	99.1471
1355C_19.contigs.fasta	2320D_19.contigs.fasta	99.1466
1355C_19.contigs.fasta	1455A_19.contigs.fasta	99.144
1355C_19.contigs.fasta	5595b_18.contigs.fasta	99.1439
1355C_19.contigs.fasta	5834e_18.contigs.fasta	99.1435
1355C_19.contigs.fasta	1258B_18.contigs.fasta	99.1426
1355C_19.contigs.fasta	3380A_18.contigs.fasta	99.1406
1355C_19.contigs.fasta	8351_17.contigs.fasta	99.1355
1355C_19.contigs.fasta	2216A_19.contigs.fasta	99.1326
1355C_19.contigs.fasta	1944A_18.contigs.fasta	99.1321
1355C_19.contigs.fasta	3867_2B_19.contigs.fasta	99.132
1355C_19.contigs.fasta	4442_18.contigs.fasta	99.1286
1355C_19.contigs.fasta	4076_2B_19.contigs.fasta	99.128
1355C_19.contigs.fasta	8633_1B_17.contigs.fasta	99.128
1355C_19.contigs.fasta	2565f_18.contigs.fasta	99.1279
1355C_19.contigs.fasta	4310A_19.contigs.fasta	99.1269
1355C_19.contigs.fasta	18_274A_18.contigs.fasta	99.126
1355C_19.contigs.fasta	2564A_18.contigs.fasta	99.1255
1355C_19.contigs.fasta	4529A_18.contigs.fasta	99.1251
1355C_19.contigs.fasta	2440A_19.contigs.fasta	99.1243
1355C_19.contigs.fasta	3976A_19.contigs.fasta	99.1235
1355C_19.contigs.fasta	2932F_18.contigs.fasta	99.1233
1355C_19.contigs.fasta	8720_A_17.contigs.fasta	99.1231
1355C_19.contigs.fasta	6405a_18.contigs.fasta	99.1214
1355C_19.contigs.fasta	4489A_18.contigs.fasta	99.121
1355C_19.contigs.fasta	5271a_18.contigs.fasta	99.1207
1355C_19.contigs.fasta	4638_d1_18.contigs.fasta	99.1205
1355C_19.contigs.fasta	6040f_18.contigs.fasta	99.1182
1355C_19.contigs.fasta	3125B_19.contigs.fasta	99.116
1355C_19.contigs.fasta	6463d_18.contigs.fasta	99.1142
1355C_19.contigs.fasta	4311A_19.contigs.fasta	99.1123
1355C_19.contigs.fasta	7160a_18.contigs.fasta	99.1079
1355C_19.contigs.fasta	6333d_18.contigs.fasta	99.107
1355C_19.contigs.fasta	3122A_19.contigs.fasta	99.1069
1355C_19.contigs.fasta	2676A_18.contigs.fasta	99.1044
1355C_19.contigs.fasta	6292c_18.contigs.fasta	99.1014
1355C_19.contigs.fasta	5009d_18.contigs.fasta	99.1001
1355C_19.contigs.fasta	4683a_18.contigs.fasta	99.0994
1355C_19.contigs.fasta	7154a_18.contigs.fasta	99.0982
1355C_19.contigs.fasta	4970b_18.contigs.fasta	99.0973
1355C_19.contigs.fasta	3425A_18.contigs.fasta	99.0964
1355C_19.contigs.fasta	1454B_19.contigs.fasta	99.0946
1355C_19.contigs.fasta	4969a_18.contigs.fasta	99.0938
1355C_19.contigs.fasta	62A_19.contigs.fasta	99.0918
1355C_19.contigs.fasta	2208A_18.contigs.fasta	99.0917
1355C_19.contigs.fasta	7562A_17.contigs.fasta	99.0905
1355C_19.contigs.fasta	1485A_18.contigs.fasta	99.0897
1355C_19.contigs.fasta	1144A_18.contigs.fasta	99.0893
1355C_19.contigs.fasta	5731_1a_18.contigs.fasta	99.0832
1355C_19.contigs.fasta	6208d_18.contigs.fasta	99.0756
1355C_19.contigs.fasta	5522a_18.contigs.fasta	99.0741
1355C_19.contigs.fasta	4393A_19.contigs.fasta	99.0741
1355C_19.contigs.fasta	7680_17.contigs.fasta	99.0684
1355C_19.contigs.fasta	1052_18.contigs.fasta	99.0659
1355C_19.contigs.fasta	3427A_18.contigs.fasta	99.0603
1355C_19.contigs.fasta	8154_17.contigs.fasta	99.054
1355C_19.contigs.fasta	9583A_17.contigs.fasta	99.0534
1355C_19.contigs.fasta	2322_1E_19.contigs.fasta	99.0498
1355C_19.contigs.fasta	1572_18.contigs.fasta	99.0468
1355C_19.contigs.fasta	7776G_17.contigs.fasta	99.0343
1355C_19.contigs.fasta	5268a_18.contigs.fasta	99.0313
1355C_19.contigs.fasta	2606A_19.contigs.fasta	99.0267
1355C_19.contigs.fasta	6604b_18.contigs.fasta	99.0202
1355C_19.contigs.fasta	4679A_18.contigs.fasta	98.9972
1355C_19.contigs.fasta	7568a_18.contigs.fasta	98.9948
1355C_19.contigs.fasta	4910e_18.contigs.fasta	98.9921
1355C_19.contigs.fasta	63A_19.contigs.fasta	98.983
1355C_19.contigs.fasta	4499A_19.contigs.fasta	98.9721
1355C_19.contigs.fasta	7387A_17.contigs.fasta	98.9563
1355C_19.contigs.fasta	6908A_18.contigs.fasta	98.9
1454B_19.contigs.fasta	1454B_19.contigs.fasta	100
1454B_19.contigs.fasta	1258B_18.contigs.fasta	99.9479
1454B_19.contigs.fasta	3518A_18.contigs.fasta	99.9198
1454B_19.contigs.fasta	4076_2B_19.contigs.fasta	99.8775
1454B_19.contigs.fasta	2437D_18.contigs.fasta	99.486
1454B_19.contigs.fasta	1226A_18.contigs.fasta	99.4784
1454B_19.contigs.fasta	4311A_19.contigs.fasta	99.4256
1454B_19.contigs.fasta	5771a_18.contigs.fasta	99.3953
1454B_19.contigs.fasta	6215a_18.contigs.fasta	99.3931
1454B_19.contigs.fasta	4431_A_19.contigs.fasta	99.3907
1454B_19.contigs.fasta	2819B_18.contigs.fasta	99.39
1454B_19.contigs.fasta	7160a_18.contigs.fasta	99.3815
1454B_19.contigs.fasta	6333d_18.contigs.fasta	99.3786
1454B_19.contigs.fasta	3074C_18.contigs.fasta	99.3728
1454B_19.contigs.fasta	3767A_19.contigs.fasta	99.3715
1454B_19.contigs.fasta	3579A_18.contigs.fasta	99.3705
1454B_19.contigs.fasta	3120A_19.contigs.fasta	99.3666
1454B_19.contigs.fasta	8388E_17.contigs.fasta	99.3654
1454B_19.contigs.fasta	6501_1a_18.contigs.fasta	99.361
1454B_19.contigs.fasta	3001B_19.contigs.fasta	99.3596
1454B_19.contigs.fasta	7464E_17.contigs.fasta	99.3583
1454B_19.contigs.fasta	4514A_18.contigs.fasta	99.3534
1454B_19.contigs.fasta	8720_A_17.contigs.fasta	99.348
1454B_19.contigs.fasta	7523B_17.contigs.fasta	99.3444
1454B_19.contigs.fasta	1027D_19.contigs.fasta	99.3441
1454B_19.contigs.fasta	5156a_18.contigs.fasta	99.3419
1454B_19.contigs.fasta	3539_18.contigs.fasta	99.3407
1454B_19.contigs.fasta	3449B_18.contigs.fasta	99.3406
1454B_19.contigs.fasta	4278a_18.contigs.fasta	99.3391
1454B_19.contigs.fasta	18_274A_18.contigs.fasta	99.3391
1454B_19.contigs.fasta	5387_1a_18.contigs.fasta	99.3389
1454B_19.contigs.fasta	5931h_18.contigs.fasta	99.3374
1454B_19.contigs.fasta	8508A_17.contigs.fasta	99.3358
1454B_19.contigs.fasta	5595b_18.contigs.fasta	99.3347
1454B_19.contigs.fasta	8978A_17.contigs.fasta	99.3335
1454B_19.contigs.fasta	5557_2b_18.contigs.fasta	99.3334
1454B_19.contigs.fasta	4600_B1_19.contigs.fasta	99.3325
1454B_19.contigs.fasta	4461b_18.contigs.fasta	99.3276
1454B_19.contigs.fasta	6404a_18.contigs.fasta	99.3262
1454B_19.contigs.fasta	8724A_17.contigs.fasta	99.3261
1454B_19.contigs.fasta	5590b_18.contigs.fasta	99.3255
1454B_19.contigs.fasta	1052_18.contigs.fasta	99.3247
1454B_19.contigs.fasta	4442_18.contigs.fasta	99.3244
1454B_19.contigs.fasta	8349B_17.contigs.fasta	99.3243
1454B_19.contigs.fasta	8351_17.contigs.fasta	99.3237
1454B_19.contigs.fasta	3846B_18.contigs.fasta	99.3225
1454B_19.contigs.fasta	8391A_17.contigs.fasta	99.3216
1454B_19.contigs.fasta	9472a_17.contigs.fasta	99.318
1454B_19.contigs.fasta	4310A_19.contigs.fasta	99.3168
1454B_19.contigs.fasta	7154a_18.contigs.fasta	99.3163
1454B_19.contigs.fasta	5630b_18.contigs.fasta	99.3153
1454B_19.contigs.fasta	4393A_19.contigs.fasta	99.3152
1454B_19.contigs.fasta	6082g_18.contigs.fasta	99.3134
1454B_19.contigs.fasta	2614A_19.contigs.fasta	99.3125
1454B_19.contigs.fasta	7775A_17.contigs.fasta	99.3124
1454B_19.contigs.fasta	3193B_19.contigs.fasta	99.3123
1454B_19.contigs.fasta	5414a_18.contigs.fasta	99.3105
1454B_19.contigs.fasta	2606A_19.contigs.fasta	99.3057
1454B_19.contigs.fasta	8004c_18.contigs.fasta	99.3049
1454B_19.contigs.fasta	8352A_17.contigs.fasta	99.3048
1454B_19.contigs.fasta	1944A_18.contigs.fasta	99.301
1454B_19.contigs.fasta	3694B_19.contigs.fasta	99.2984
1454B_19.contigs.fasta	5656a_18.contigs.fasta	99.2977
1454B_19.contigs.fasta	4839_B_19.contigs.fasta	99.2941
1454B_19.contigs.fasta	4601A_19.contigs.fasta	99.293
1454B_19.contigs.fasta	4445a_18.contigs.fasta	99.2924
1454B_19.contigs.fasta	5294a_18.contigs.fasta	99.2917
1454B_19.contigs.fasta	4529A_18.contigs.fasta	99.2903
1454B_19.contigs.fasta	6042a_18.contigs.fasta	99.2895
1454B_19.contigs.fasta	2522B_19.contigs.fasta	99.2885
1454B_19.contigs.fasta	1966A_18.contigs.fasta	99.2882
1454B_19.contigs.fasta	5019a_18.contigs.fasta	99.2851
1454B_19.contigs.fasta	1700_1A_18.contigs.fasta	99.284
1454B_19.contigs.fasta	8049B_17.contigs.fasta	99.2819
1454B_19.contigs.fasta	5992_1a_18.contigs.fasta	99.2819
1454B_19.contigs.fasta	6208d_18.contigs.fasta	99.2813
1454B_19.contigs.fasta	690B_18.contigs.fasta	99.2797
1454B_19.contigs.fasta	1485A_18.contigs.fasta	99.2779
1454B_19.contigs.fasta	8498A_17.contigs.fasta	99.2766
1454B_19.contigs.fasta	5271a_18.contigs.fasta	99.2763
1454B_19.contigs.fasta	6858D_18.contigs.fasta	99.2761
1454B_19.contigs.fasta	3726A_18.contigs.fasta	99.2756
1454B_19.contigs.fasta	6040f_18.contigs.fasta	99.2755
1454B_19.contigs.fasta	3659C_19.contigs.fasta	99.275
1454B_19.contigs.fasta	93A_19.contigs.fasta	99.2736
1454B_19.contigs.fasta	5015b_18.contigs.fasta	99.2718
1454B_19.contigs.fasta	1292A_19.contigs.fasta	99.2706
1454B_19.contigs.fasta	5409d_18.contigs.fasta	99.2705
1454B_19.contigs.fasta	4545_18.contigs.fasta	99.2697
1454B_19.contigs.fasta	2320D_19.contigs.fasta	99.2693
1454B_19.contigs.fasta	3379A_18.contigs.fasta	99.2692
1454B_19.contigs.fasta	2287A_19.contigs.fasta	99.2691
1454B_19.contigs.fasta	3976A_19.contigs.fasta	99.2688
1454B_19.contigs.fasta	6014b_18.contigs.fasta	99.2674
1454B_19.contigs.fasta	6405a_18.contigs.fasta	99.2672
1454B_19.contigs.fasta	7778_18.contigs.fasta	99.2671
1454B_19.contigs.fasta	5097a_18.contigs.fasta	99.2663
1454B_19.contigs.fasta	8310_17.contigs.fasta	99.266
1454B_19.contigs.fasta	3125B_19.contigs.fasta	99.2657
1454B_19.contigs.fasta	4970b_18.contigs.fasta	99.2642
1454B_19.contigs.fasta	2440A_19.contigs.fasta	99.2626
1454B_19.contigs.fasta	1225A_18.contigs.fasta	99.261
1454B_19.contigs.fasta	4638_d1_18.contigs.fasta	99.2587
1454B_19.contigs.fasta	7562A_17.contigs.fasta	99.2575
1454B_19.contigs.fasta	3477A_18.contigs.fasta	99.2566
1454B_19.contigs.fasta	3124B_19.contigs.fasta	99.2566
1454B_19.contigs.fasta	7404f_18.contigs.fasta	99.256
1454B_19.contigs.fasta	1919A_18.contigs.fasta	99.2522
1454B_19.contigs.fasta	3427A_18.contigs.fasta	99.2509
1454B_19.contigs.fasta	4947a_18.contigs.fasta	99.25
1454B_19.contigs.fasta	7680_17.contigs.fasta	99.2498
1454B_19.contigs.fasta	2932F_18.contigs.fasta	99.2498
1454B_19.contigs.fasta	1276A_19.contigs.fasta	99.2459
1454B_19.contigs.fasta	4664_A_19.contigs.fasta	99.2453
1454B_19.contigs.fasta	2216A_19.contigs.fasta	99.2414
1454B_19.contigs.fasta	6712a_18.contigs.fasta	99.2411
1454B_19.contigs.fasta	9456A_17.contigs.fasta	99.2401
1454B_19.contigs.fasta	8389D_17.contigs.fasta	99.2398
1454B_19.contigs.fasta	8796B_17.contigs.fasta	99.2391
1454B_19.contigs.fasta	62A_19.contigs.fasta	99.2368
1454B_19.contigs.fasta	3847a_18.contigs.fasta	99.2367
1454B_19.contigs.fasta	2905C_19.contigs.fasta	99.235
1454B_19.contigs.fasta	8154_17.contigs.fasta	99.2326
1454B_19.contigs.fasta	4969a_18.contigs.fasta	99.2321
1454B_19.contigs.fasta	2322_1E_19.contigs.fasta	99.2313
1454B_19.contigs.fasta	4512a_18.contigs.fasta	99.2305
1454B_19.contigs.fasta	8715B_17.contigs.fasta	99.2301
1454B_19.contigs.fasta	7901A_18.contigs.fasta	99.2301
1454B_19.contigs.fasta	7783b_18.contigs.fasta	99.2298
1454B_19.contigs.fasta	3867_2B_19.contigs.fasta	99.2277
1454B_19.contigs.fasta	4489A_18.contigs.fasta	99.2276
1454B_19.contigs.fasta	5268a_18.contigs.fasta	99.2272
1454B_19.contigs.fasta	5327c_18.contigs.fasta	99.2226
1454B_19.contigs.fasta	6814c_18.contigs.fasta	99.2217
1454B_19.contigs.fasta	8050A_17.contigs.fasta	99.2145
1454B_19.contigs.fasta	2676A_18.contigs.fasta	99.2124
1454B_19.contigs.fasta	6604b_18.contigs.fasta	99.2101
1454B_19.contigs.fasta	3380A_18.contigs.fasta	99.2079
1454B_19.contigs.fasta	1355C_19.contigs.fasta	99.2061
1454B_19.contigs.fasta	3964_1b_18.contigs.fasta	99.2054
1454B_19.contigs.fasta	5834e_18.contigs.fasta	99.2054
1454B_19.contigs.fasta	5731_1a_18.contigs.fasta	99.2019
1454B_19.contigs.fasta	1455A_19.contigs.fasta	99.2002
1454B_19.contigs.fasta	5009d_18.contigs.fasta	99.1997
1454B_19.contigs.fasta	7776G_17.contigs.fasta	99.1981
1454B_19.contigs.fasta	3122A_19.contigs.fasta	99.1979
1454B_19.contigs.fasta	8655A_17.contigs.fasta	99.1971
1454B_19.contigs.fasta	2565f_18.contigs.fasta	99.1965
1454B_19.contigs.fasta	8633_1B_17.contigs.fasta	99.1949
1454B_19.contigs.fasta	2564A_18.contigs.fasta	99.1938
1454B_19.contigs.fasta	5014a_18.contigs.fasta	99.1909
1454B_19.contigs.fasta	4683a_18.contigs.fasta	99.19
1454B_19.contigs.fasta	3425A_18.contigs.fasta	99.1872
1454B_19.contigs.fasta	6463d_18.contigs.fasta	99.1853
1454B_19.contigs.fasta	1572_18.contigs.fasta	99.1728
1454B_19.contigs.fasta	94A_19.contigs.fasta	99.1728
1454B_19.contigs.fasta	4235_19.contigs.fasta	99.1629
1454B_19.contigs.fasta	4910e_18.contigs.fasta	99.1622
1454B_19.contigs.fasta	5522a_18.contigs.fasta	99.1594
1454B_19.contigs.fasta	2208A_18.contigs.fasta	99.1509
1454B_19.contigs.fasta	4499A_19.contigs.fasta	99.1421
1454B_19.contigs.fasta	8637_1A_17.contigs.fasta	99.1408
1454B_19.contigs.fasta	63A_19.contigs.fasta	99.1213
1454B_19.contigs.fasta	6908A_18.contigs.fasta	99.1174
1454B_19.contigs.fasta	9583A_17.contigs.fasta	99.117
1454B_19.contigs.fasta	1144A_18.contigs.fasta	99.1143
1454B_19.contigs.fasta	7387A_17.contigs.fasta	99.1092
1454B_19.contigs.fasta	6292c_18.contigs.fasta	99.0859
1454B_19.contigs.fasta	7568a_18.contigs.fasta	99.0782
1454B_19.contigs.fasta	4679A_18.contigs.fasta	99.0599
1455A_19.contigs.fasta	1455A_19.contigs.fasta	100
1455A_19.contigs.fasta	8715B_17.contigs.fasta	99.6008
1455A_19.contigs.fasta	8637_1A_17.contigs.fasta	99.5889
1455A_19.contigs.fasta	8724A_17.contigs.fasta	99.353
1455A_19.contigs.fasta	3122A_19.contigs.fasta	99.3463
1455A_19.contigs.fasta	2437D_18.contigs.fasta	99.3338
1455A_19.contigs.fasta	3659C_19.contigs.fasta	99.3309
1455A_19.contigs.fasta	4529A_18.contigs.fasta	99.3308
1455A_19.contigs.fasta	6292c_18.contigs.fasta	99.3256
1455A_19.contigs.fasta	5557_2b_18.contigs.fasta	99.3226
1455A_19.contigs.fasta	3449B_18.contigs.fasta	99.3222
1455A_19.contigs.fasta	5097a_18.contigs.fasta	99.3221
1455A_19.contigs.fasta	1292A_19.contigs.fasta	99.3137
1455A_19.contigs.fasta	4601A_19.contigs.fasta	99.3101
1455A_19.contigs.fasta	5656a_18.contigs.fasta	99.2992
1455A_19.contigs.fasta	5014a_18.contigs.fasta	99.2974
1455A_19.contigs.fasta	3120A_19.contigs.fasta	99.2937
1455A_19.contigs.fasta	3767A_19.contigs.fasta	99.2904
1455A_19.contigs.fasta	6858D_18.contigs.fasta	99.2895
1455A_19.contigs.fasta	5294a_18.contigs.fasta	99.2883
1455A_19.contigs.fasta	1226A_18.contigs.fasta	99.2795
1455A_19.contigs.fasta	6082g_18.contigs.fasta	99.2733
1455A_19.contigs.fasta	6463d_18.contigs.fasta	99.2728
1455A_19.contigs.fasta	1966A_18.contigs.fasta	99.2721
1455A_19.contigs.fasta	8050A_17.contigs.fasta	99.2714
1455A_19.contigs.fasta	5595b_18.contigs.fasta	99.271
1455A_19.contigs.fasta	4278a_18.contigs.fasta	99.2707
1455A_19.contigs.fasta	7404f_18.contigs.fasta	99.2699
1455A_19.contigs.fasta	7775A_17.contigs.fasta	99.268
1455A_19.contigs.fasta	5009d_18.contigs.fasta	99.2679
1455A_19.contigs.fasta	3074C_18.contigs.fasta	99.2673
1455A_19.contigs.fasta	5414a_18.contigs.fasta	99.2666
1455A_19.contigs.fasta	4310A_19.contigs.fasta	99.2636
1455A_19.contigs.fasta	8796B_17.contigs.fasta	99.2619
1455A_19.contigs.fasta	4512a_18.contigs.fasta	99.2609
1455A_19.contigs.fasta	3694B_19.contigs.fasta	99.2607
1455A_19.contigs.fasta	8498A_17.contigs.fasta	99.2601
1455A_19.contigs.fasta	5771a_18.contigs.fasta	99.26
1455A_19.contigs.fasta	8978A_17.contigs.fasta	99.2598
1455A_19.contigs.fasta	7783b_18.contigs.fasta	99.2596
1455A_19.contigs.fasta	4445a_18.contigs.fasta	99.2584
1455A_19.contigs.fasta	1700_1A_18.contigs.fasta	99.2579
1455A_19.contigs.fasta	3726A_18.contigs.fasta	99.2562
1455A_19.contigs.fasta	4545_18.contigs.fasta	99.2556
1455A_19.contigs.fasta	1919A_18.contigs.fasta	99.2552
1455A_19.contigs.fasta	6040f_18.contigs.fasta	99.254
1455A_19.contigs.fasta	9472a_17.contigs.fasta	99.2538
1455A_19.contigs.fasta	6042a_18.contigs.fasta	99.2538
1455A_19.contigs.fasta	2932F_18.contigs.fasta	99.2528
1455A_19.contigs.fasta	2564A_18.contigs.fasta	99.2511
1455A_19.contigs.fasta	8351_17.contigs.fasta	99.2509
1455A_19.contigs.fasta	1485A_18.contigs.fasta	99.2501
1455A_19.contigs.fasta	5931h_18.contigs.fasta	99.2498
1455A_19.contigs.fasta	3867_2B_19.contigs.fasta	99.2486
1455A_19.contigs.fasta	5409d_18.contigs.fasta	99.2485
1455A_19.contigs.fasta	8349B_17.contigs.fasta	99.2475
1455A_19.contigs.fasta	5590b_18.contigs.fasta	99.2467
1455A_19.contigs.fasta	8391A_17.contigs.fasta	99.2466
1455A_19.contigs.fasta	18_274A_18.contigs.fasta	99.2459
1455A_19.contigs.fasta	6814c_18.contigs.fasta	99.2458
1455A_19.contigs.fasta	8310_17.contigs.fasta	99.2452
1455A_19.contigs.fasta	6501_1a_18.contigs.fasta	99.2439
1455A_19.contigs.fasta	2565f_18.contigs.fasta	99.2438
1455A_19.contigs.fasta	6604b_18.contigs.fasta	99.2428
1455A_19.contigs.fasta	4839_B_19.contigs.fasta	99.2418
1455A_19.contigs.fasta	2208A_18.contigs.fasta	99.2391
1455A_19.contigs.fasta	2440A_19.contigs.fasta	99.2341
1455A_19.contigs.fasta	4431_A_19.contigs.fasta	99.2327
1455A_19.contigs.fasta	3193B_19.contigs.fasta	99.2313
1455A_19.contigs.fasta	5992_1a_18.contigs.fasta	99.23
1455A_19.contigs.fasta	93A_19.contigs.fasta	99.2288
1455A_19.contigs.fasta	1276A_19.contigs.fasta	99.2281
1455A_19.contigs.fasta	4638_d1_18.contigs.fasta	99.2279
1455A_19.contigs.fasta	2614A_19.contigs.fasta	99.2275
1455A_19.contigs.fasta	7568a_18.contigs.fasta	99.2273
1455A_19.contigs.fasta	6215a_18.contigs.fasta	99.2271
1455A_19.contigs.fasta	7523B_17.contigs.fasta	99.2264
1455A_19.contigs.fasta	3579A_18.contigs.fasta	99.2253
1455A_19.contigs.fasta	4910e_18.contigs.fasta	99.2227
1455A_19.contigs.fasta	8049B_17.contigs.fasta	99.2226
1455A_19.contigs.fasta	6014b_18.contigs.fasta	99.2178
1455A_19.contigs.fasta	3518A_18.contigs.fasta	99.2163
1455A_19.contigs.fasta	62A_19.contigs.fasta	99.2148
1455A_19.contigs.fasta	7160a_18.contigs.fasta	99.2143
1455A_19.contigs.fasta	4600_B1_19.contigs.fasta	99.212
1455A_19.contigs.fasta	3001B_19.contigs.fasta	99.2119
1455A_19.contigs.fasta	5156a_18.contigs.fasta	99.2114
1455A_19.contigs.fasta	94A_19.contigs.fasta	99.211
1455A_19.contigs.fasta	3425A_18.contigs.fasta	99.2109
1455A_19.contigs.fasta	5015b_18.contigs.fasta	99.2067
1455A_19.contigs.fasta	4664_A_19.contigs.fasta	99.2065
1455A_19.contigs.fasta	3477A_18.contigs.fasta	99.2057
1455A_19.contigs.fasta	2819B_18.contigs.fasta	99.205
1455A_19.contigs.fasta	1944A_18.contigs.fasta	99.1997
1455A_19.contigs.fasta	8388E_17.contigs.fasta	99.1979
1455A_19.contigs.fasta	1027D_19.contigs.fasta	99.1969
1455A_19.contigs.fasta	3846B_18.contigs.fasta	99.1965
1455A_19.contigs.fasta	3847a_18.contigs.fasta	99.1952
1455A_19.contigs.fasta	2905C_19.contigs.fasta	99.1948
1455A_19.contigs.fasta	63A_19.contigs.fasta	99.1925
1455A_19.contigs.fasta	8508A_17.contigs.fasta	99.1925
1455A_19.contigs.fasta	4679A_18.contigs.fasta	99.1915
1455A_19.contigs.fasta	4442_18.contigs.fasta	99.1914
1455A_19.contigs.fasta	6404a_18.contigs.fasta	99.1903
1455A_19.contigs.fasta	5019a_18.contigs.fasta	99.1867
1455A_19.contigs.fasta	8352A_17.contigs.fasta	99.1861
1455A_19.contigs.fasta	4235_19.contigs.fasta	99.1848
1455A_19.contigs.fasta	6333d_18.contigs.fasta	99.183
1455A_19.contigs.fasta	8633_1B_17.contigs.fasta	99.1818
1455A_19.contigs.fasta	7778_18.contigs.fasta	99.1815
1455A_19.contigs.fasta	5387_1a_18.contigs.fasta	99.1807
1455A_19.contigs.fasta	5271a_18.contigs.fasta	99.1784
1455A_19.contigs.fasta	5834e_18.contigs.fasta	99.1781
1455A_19.contigs.fasta	4311A_19.contigs.fasta	99.178
1455A_19.contigs.fasta	2216A_19.contigs.fasta	99.178
1455A_19.contigs.fasta	4683a_18.contigs.fasta	99.1767
1455A_19.contigs.fasta	9456A_17.contigs.fasta	99.1762
1455A_19.contigs.fasta	7680_17.contigs.fasta	99.1722
1455A_19.contigs.fasta	1572_18.contigs.fasta	99.1721
1455A_19.contigs.fasta	3427A_18.contigs.fasta	99.1721
1455A_19.contigs.fasta	8154_17.contigs.fasta	99.1709
1455A_19.contigs.fasta	6712a_18.contigs.fasta	99.164
1455A_19.contigs.fasta	4076_2B_19.contigs.fasta	99.1631
1455A_19.contigs.fasta	690B_18.contigs.fasta	99.1628
1455A_19.contigs.fasta	7901A_18.contigs.fasta	99.1611
1455A_19.contigs.fasta	2676A_18.contigs.fasta	99.1592
1455A_19.contigs.fasta	4514A_18.contigs.fasta	99.1572
1455A_19.contigs.fasta	8720_A_17.contigs.fasta	99.157
1455A_19.contigs.fasta	8389D_17.contigs.fasta	99.1563
1455A_19.contigs.fasta	5522a_18.contigs.fasta	99.1561
1455A_19.contigs.fasta	2287A_19.contigs.fasta	99.155
1455A_19.contigs.fasta	5630b_18.contigs.fasta	99.1545
1455A_19.contigs.fasta	2522B_19.contigs.fasta	99.1532
1455A_19.contigs.fasta	7464E_17.contigs.fasta	99.1508
1455A_19.contigs.fasta	2320D_19.contigs.fasta	99.1494
1455A_19.contigs.fasta	1052_18.contigs.fasta	99.1482
1455A_19.contigs.fasta	2322_1E_19.contigs.fasta	99.1471
1455A_19.contigs.fasta	8655A_17.contigs.fasta	99.1463
1455A_19.contigs.fasta	3380A_18.contigs.fasta	99.1454
1455A_19.contigs.fasta	3976A_19.contigs.fasta	99.1447
1455A_19.contigs.fasta	4947a_18.contigs.fasta	99.1447
1455A_19.contigs.fasta	5268a_18.contigs.fasta	99.1428
1455A_19.contigs.fasta	4499A_19.contigs.fasta	99.141
1455A_19.contigs.fasta	3964_1b_18.contigs.fasta	99.1351
1455A_19.contigs.fasta	4461b_18.contigs.fasta	99.1323
1455A_19.contigs.fasta	6208d_18.contigs.fasta	99.1291
1455A_19.contigs.fasta	1258B_18.contigs.fasta	99.1285
1455A_19.contigs.fasta	4970b_18.contigs.fasta	99.1281
1455A_19.contigs.fasta	1144A_18.contigs.fasta	99.1243
1455A_19.contigs.fasta	7387A_17.contigs.fasta	99.1236
1455A_19.contigs.fasta	3125B_19.contigs.fasta	99.1217
1455A_19.contigs.fasta	5731_1a_18.contigs.fasta	99.1211
1455A_19.contigs.fasta	1454B_19.contigs.fasta	99.1196
1455A_19.contigs.fasta	1225A_18.contigs.fasta	99.1177
1455A_19.contigs.fasta	3539_18.contigs.fasta	99.1172
1455A_19.contigs.fasta	7562A_17.contigs.fasta	99.1034
1455A_19.contigs.fasta	4393A_19.contigs.fasta	99.1019
1455A_19.contigs.fasta	6405a_18.contigs.fasta	99.1017
1455A_19.contigs.fasta	7154a_18.contigs.fasta	99.1
1455A_19.contigs.fasta	7776G_17.contigs.fasta	99.098
1455A_19.contigs.fasta	4489A_18.contigs.fasta	99.0963
1455A_19.contigs.fasta	3379A_18.contigs.fasta	99.0949
1455A_19.contigs.fasta	9583A_17.contigs.fasta	99.0932
1455A_19.contigs.fasta	5327c_18.contigs.fasta	99.0859
1455A_19.contigs.fasta	4969a_18.contigs.fasta	99.0807
1455A_19.contigs.fasta	2606A_19.contigs.fasta	99.0759
1455A_19.contigs.fasta	1355C_19.contigs.fasta	99.0747
1455A_19.contigs.fasta	3124B_19.contigs.fasta	99.0448
1455A_19.contigs.fasta	6908A_18.contigs.fasta	99.0406
1455A_19.contigs.fasta	8004c_18.contigs.fasta	98.9958
1485A_18.contigs.fasta	1485A_18.contigs.fasta	100
1485A_18.contigs.fasta	4512a_18.contigs.fasta	99.4843
1485A_18.contigs.fasta	4638_d1_18.contigs.fasta	99.4788
1485A_18.contigs.fasta	8498A_17.contigs.fasta	99.469
1485A_18.contigs.fasta	5656a_18.contigs.fasta	99.4666
1485A_18.contigs.fasta	5015b_18.contigs.fasta	99.4585
1485A_18.contigs.fasta	1919A_18.contigs.fasta	99.4575
1485A_18.contigs.fasta	6858D_18.contigs.fasta	99.455
1485A_18.contigs.fasta	8724A_17.contigs.fasta	99.4426
1485A_18.contigs.fasta	1292A_19.contigs.fasta	99.4398
1485A_18.contigs.fasta	3449B_18.contigs.fasta	99.4321
1485A_18.contigs.fasta	5409d_18.contigs.fasta	99.4307
1485A_18.contigs.fasta	5414a_18.contigs.fasta	99.4271
1485A_18.contigs.fasta	9472a_17.contigs.fasta	99.4244
1485A_18.contigs.fasta	3193B_19.contigs.fasta	99.4233
1485A_18.contigs.fasta	6712a_18.contigs.fasta	99.4223
1485A_18.contigs.fasta	1700_1A_18.contigs.fasta	99.4177
1485A_18.contigs.fasta	5590b_18.contigs.fasta	99.4133
1485A_18.contigs.fasta	6082g_18.contigs.fasta	99.413
1485A_18.contigs.fasta	3767A_19.contigs.fasta	99.4125
1485A_18.contigs.fasta	8349B_17.contigs.fasta	99.4082
1485A_18.contigs.fasta	3120A_19.contigs.fasta	99.4072
1485A_18.contigs.fasta	3846B_18.contigs.fasta	99.4034
1485A_18.contigs.fasta	1966A_18.contigs.fasta	99.3996
1485A_18.contigs.fasta	5009d_18.contigs.fasta	99.3996
1485A_18.contigs.fasta	3579A_18.contigs.fasta	99.3985
1485A_18.contigs.fasta	5557_2b_18.contigs.fasta	99.3947
1485A_18.contigs.fasta	8389D_17.contigs.fasta	99.3945
1485A_18.contigs.fasta	8352A_17.contigs.fasta	99.3934
1485A_18.contigs.fasta	8978A_17.contigs.fasta	99.3932
1485A_18.contigs.fasta	8508A_17.contigs.fasta	99.3929
1485A_18.contigs.fasta	4310A_19.contigs.fasta	99.3925
1485A_18.contigs.fasta	7464E_17.contigs.fasta	99.392
1485A_18.contigs.fasta	6814c_18.contigs.fasta	99.3906
1485A_18.contigs.fasta	1226A_18.contigs.fasta	99.3906
1485A_18.contigs.fasta	6501_1a_18.contigs.fasta	99.3896
1485A_18.contigs.fasta	2932F_18.contigs.fasta	99.388
1485A_18.contigs.fasta	4545_18.contigs.fasta	99.3871
1485A_18.contigs.fasta	2437D_18.contigs.fasta	99.3867
1485A_18.contigs.fasta	4311A_19.contigs.fasta	99.3854
1485A_18.contigs.fasta	6463d_18.contigs.fasta	99.3854
1485A_18.contigs.fasta	5097a_18.contigs.fasta	99.3842
1485A_18.contigs.fasta	8310_17.contigs.fasta	99.384
1485A_18.contigs.fasta	8796B_17.contigs.fasta	99.3823
1485A_18.contigs.fasta	4839_B_19.contigs.fasta	99.3822
1485A_18.contigs.fasta	5294a_18.contigs.fasta	99.3812
1485A_18.contigs.fasta	3726A_18.contigs.fasta	99.3777
1485A_18.contigs.fasta	3659C_19.contigs.fasta	99.3757
1485A_18.contigs.fasta	4445a_18.contigs.fasta	99.3754
1485A_18.contigs.fasta	3074C_18.contigs.fasta	99.3729
1485A_18.contigs.fasta	4601A_19.contigs.fasta	99.3702
1485A_18.contigs.fasta	7404f_18.contigs.fasta	99.3697
1485A_18.contigs.fasta	7523B_17.contigs.fasta	99.368
1485A_18.contigs.fasta	2440A_19.contigs.fasta	99.3678
1485A_18.contigs.fasta	8388E_17.contigs.fasta	99.3678
1485A_18.contigs.fasta	5327c_18.contigs.fasta	99.3676
1485A_18.contigs.fasta	1225A_18.contigs.fasta	99.3653
1485A_18.contigs.fasta	4393A_19.contigs.fasta	99.3625
1485A_18.contigs.fasta	6042a_18.contigs.fasta	99.3605
1485A_18.contigs.fasta	3867_2B_19.contigs.fasta	99.3605
1485A_18.contigs.fasta	8050A_17.contigs.fasta	99.3574
1485A_18.contigs.fasta	3425A_18.contigs.fasta	99.356
1485A_18.contigs.fasta	6040f_18.contigs.fasta	99.3557
1485A_18.contigs.fasta	4664_A_19.contigs.fasta	99.3557
1485A_18.contigs.fasta	4278a_18.contigs.fasta	99.3539
1485A_18.contigs.fasta	5771a_18.contigs.fasta	99.3533
1485A_18.contigs.fasta	7775A_17.contigs.fasta	99.3532
1485A_18.contigs.fasta	4969a_18.contigs.fasta	99.3498
1485A_18.contigs.fasta	93A_19.contigs.fasta	99.3496
1485A_18.contigs.fasta	3694B_19.contigs.fasta	99.3496
1485A_18.contigs.fasta	8655A_17.contigs.fasta	99.3484
1485A_18.contigs.fasta	5387_1a_18.contigs.fasta	99.3481
1485A_18.contigs.fasta	5019a_18.contigs.fasta	99.3474
1485A_18.contigs.fasta	6333d_18.contigs.fasta	99.3461
1485A_18.contigs.fasta	2522B_19.contigs.fasta	99.3436
1485A_18.contigs.fasta	1027D_19.contigs.fasta	99.3433
1485A_18.contigs.fasta	3001B_19.contigs.fasta	99.3423
1485A_18.contigs.fasta	4529A_18.contigs.fasta	99.3422
1485A_18.contigs.fasta	7783b_18.contigs.fasta	99.3408
1485A_18.contigs.fasta	6404a_18.contigs.fasta	99.3405
1485A_18.contigs.fasta	690B_18.contigs.fasta	99.3395
1485A_18.contigs.fasta	5931h_18.contigs.fasta	99.3392
1485A_18.contigs.fasta	5834e_18.contigs.fasta	99.3392
1485A_18.contigs.fasta	4600_B1_19.contigs.fasta	99.3366
1485A_18.contigs.fasta	2322_1E_19.contigs.fasta	99.3355
1485A_18.contigs.fasta	4235_19.contigs.fasta	99.3348
1485A_18.contigs.fasta	18_274A_18.contigs.fasta	99.3312
1485A_18.contigs.fasta	5268a_18.contigs.fasta	99.3311
1485A_18.contigs.fasta	2905C_19.contigs.fasta	99.3309
1485A_18.contigs.fasta	2287A_19.contigs.fasta	99.3292
1485A_18.contigs.fasta	5271a_18.contigs.fasta	99.3284
1485A_18.contigs.fasta	8154_17.contigs.fasta	99.3278
1485A_18.contigs.fasta	5156a_18.contigs.fasta	99.3234
1485A_18.contigs.fasta	6215a_18.contigs.fasta	99.323
1485A_18.contigs.fasta	5595b_18.contigs.fasta	99.3218
1485A_18.contigs.fasta	8391A_17.contigs.fasta	99.3192
1485A_18.contigs.fasta	1455A_19.contigs.fasta	99.3182
1485A_18.contigs.fasta	2216A_19.contigs.fasta	99.3177
1485A_18.contigs.fasta	5992_1a_18.contigs.fasta	99.3175
1485A_18.contigs.fasta	2676A_18.contigs.fasta	99.3173
1485A_18.contigs.fasta	5731_1a_18.contigs.fasta	99.3163
1485A_18.contigs.fasta	7160a_18.contigs.fasta	99.3154
1485A_18.contigs.fasta	4514A_18.contigs.fasta	99.3142
1485A_18.contigs.fasta	3539_18.contigs.fasta	99.3139
1485A_18.contigs.fasta	62A_19.contigs.fasta	99.3116
1485A_18.contigs.fasta	3964_1b_18.contigs.fasta	99.3115
1485A_18.contigs.fasta	3380A_18.contigs.fasta	99.3078
1485A_18.contigs.fasta	1276A_19.contigs.fasta	99.3064
1485A_18.contigs.fasta	5630b_18.contigs.fasta	99.3045
1485A_18.contigs.fasta	3379A_18.contigs.fasta	99.3045
1485A_18.contigs.fasta	2606A_19.contigs.fasta	99.3031
1485A_18.contigs.fasta	4970b_18.contigs.fasta	99.3007
1485A_18.contigs.fasta	1258B_18.contigs.fasta	99.2996
1485A_18.contigs.fasta	3427A_18.contigs.fasta	99.2993
1485A_18.contigs.fasta	7901A_18.contigs.fasta	99.2965
1485A_18.contigs.fasta	8049B_17.contigs.fasta	99.2944
1485A_18.contigs.fasta	2614A_19.contigs.fasta	99.2921
1485A_18.contigs.fasta	6014b_18.contigs.fasta	99.2904
1485A_18.contigs.fasta	9456A_17.contigs.fasta	99.2884
1485A_18.contigs.fasta	4947a_18.contigs.fasta	99.2869
1485A_18.contigs.fasta	8351_17.contigs.fasta	99.285
1485A_18.contigs.fasta	3518A_18.contigs.fasta	99.2817
1485A_18.contigs.fasta	1454B_19.contigs.fasta	99.2797
1485A_18.contigs.fasta	3847a_18.contigs.fasta	99.2787
1485A_18.contigs.fasta	4461b_18.contigs.fasta	99.2775
1485A_18.contigs.fasta	6405a_18.contigs.fasta	99.2768
1485A_18.contigs.fasta	7154a_18.contigs.fasta	99.2764
1485A_18.contigs.fasta	3976A_19.contigs.fasta	99.2729
[truncated: 26,903 more rows]

## Sheet: Table_S6
Table S6. Distribution of horizontally acquired antibiotic resistance genes in the New England genomes identified using ABRicate
	Antibiotic resistance (ABR) genes
Sample	AAC(6')-Ie-APH(2'')-Ia	APH(3')-IIIa	Enterococcus_faecalis_chloramphenicol_acetyltransferase	ErmB	PC1_beta-lactamase_(blaZ)	SAT-4	aad(6)	dfrG	lnuA	lnuG	mecA	mecI	mecR1	mefE	tet(K)	tetM	Total ABR genes
1027D_19	0	0	0	0	0	0	0	0	0	0	0	0	0	0	0	0	0
1052_18	0	0	0	0	1	0	0	0	0	0	0	0	0	0	0	0	1
1144A_18	0	0	0	0	0	0	0	0	0	0	0	0	0	1	0	0	1
1225A_18	0	0	0	0	1	0	0	0	0	0	0	0	0	1	0	0	2
1226A_18	0	0	0	0	1	0	0	0	0	0	1	0	0	0	0	0	2
1258B_18	0	0	0	0	1	0	0	0	0	0	1	0	0	1	0	0	3
1276A_19	0	0	0	0	0	0	0	0	0	0	0	0	0	0	0	0	0
1292A_19	0	0	0	0	1	0	0	0	0	0	0	0	0	0	0	1	2
1355C_19	0	0	0	0	1	0	0	0	0	0	0	0	0	0	0	1	2
1454B_19	0	0	0	0	1	0	0	0	0	0	1	0	0	1	0	0	3
1455A_19	1	0	0	0	1	0	0	0	0	0	0	0	0	0	0	1	3
1485A_18	0	0	0	0	0	0	0	0	0	0	0	0	0	0	0	0	0
1572_18	1	1	0	1	1	1	1	1	0	0	1	0	0	1	0	1	10
1700_1A_18	0	0	0	0	0	0	0	0	0	0	0	0	0	0	0	0	0
18_274A_18	1	0	0	0	1	0	0	0	0	0	1	0	0	0	0	1	4
1919A_18	0	0	0	0	1	0	0	0	0	0	0	0	0	0	0	0	1
1944A_18	1	0	0	0	1	0	0	1	0	0	0	0	0	0	0	1	4
1966A_18	1	1	0	1	1	1	1	0	0	0	0	0	0	0	0	0	6
2208A_18	1	1	0	1	1	1	1	1	0	0	0	0	0	0	0	1	8
2216A_19	0	0	0	0	1	0	0	0	0	0	0	0	0	1	0	0	2
2287A_19	0	0	0	0	0	0	0	0	0	0	0	0	0	0	0	0	0
2320D_19	0	0	0	0	1	0	0	1	0	0	0	0	0	1	0	0	3
2322_1E_19	0	0	0	0	1	0	0	0	0	0	0	0	0	1	0	1	3
2437D_18	0	0	0	0	1	0	0	0	0	0	1	0	0	0	0	0	2
2440A_19	0	0	0	0	0	0	0	0	0	0	0	0	0	0	0	0	0
2522B_19	0	0	0	0	0	0	0	0	0	0	0	0	0	0	0	0	0
2564A_18	1	1	0	1	1	1	1	1	0	0	1	0	0	0	0	1	9
2565f_18	1	1	0	1	1	1	1	1	0	0	1	0	0	0	0	1	9
2606A_19	0	0	0	0	1	0	0	0	0	0	0	0	0	0	0	0	1
2614A_19	0	1	0	1	1	1	1	0	0	0	0	0	0	1	0	0	6
2676A_18	0	0	0	0	1	0	0	0	0	0	0	0	0	1	0	0	2
2819B_18	0	1	0	0	1	1	1	0	0	0	1	0	0	0	0	1	6
2905C_19	1	0	0	0	1	0	0	1	0	0	0	0	0	1	0	0	4
2932F_18	0	0	0	0	0	0	0	0	0	0	0	0	0	0	0	0	0
3001B_19	0	0	0	0	0	0	0	0	0	0	0	0	0	0	0	0	0
3074C_18	0	0	0	0	1	0	0	0	0	0	0	0	0	0	0	0	1
3120A_19	0	0	0	0	1	0	0	0	0	0	0	0	0	0	0	1	2
3122A_19	1	1	0	1	1	1	1	1	0	0	1	0	0	1	0	1	10
3124B_19	0	1	1	1	1	1	1	0	0	0	0	0	0	0	0	0	6
3125B_19	1	1	0	1	1	1	1	1	0	0	1	0	0	0	0	1	9
3193B_19	0	0	0	0	1	0	0	0	0	0	0	0	0	1	0	0	2
3379A_18	0	0	0	0	0	0	0	0	0	0	0	0	0	0	0	0	0
3380A_18	0	0	0	0	0	0	0	0	0	0	0	0	0	0	0	0	0
3425A_18	0	0	0	0	1	0	0	0	0	0	0	0	0	1	0	0	2
3427A_18	1	0	0	0	1	0	0	0	0	0	0	0	0	0	0	1	3
3449B_18	0	0	0	0	1	0	0	0	0	0	0	0	0	1	0	1	3
3477A_18	0	0	0	0	1	0	0	0	0	0	0	0	0	1	0	1	3
3518A_18	0	0	0	0	1	0	0	0	0	0	1	0	0	1	0	0	3
3539_18	1	1	0	1	1	1	1	1	0	0	0	0	0	0	0	0	7
3579A_18	0	0	0	0	1	0	0	0	0	0	0	0	0	0	0	1	2
3659C_19	0	0	0	0	1	0	0	0	0	0	0	0	0	1	0	1	3
3694B_19	1	1	1	1	1	1	1	0	0	0	0	0	0	1	0	1	9
3726A_18	0	0	0	0	1	0	0	0	0	0	0	0	0	0	0	0	1
3767A_19	0	0	0	0	0	0	0	0	0	0	0	0	0	0	0	0	0
3846B_18	0	0	0	0	0	0	0	0	0	0	0	0	0	0	0	0	0
3847a_18	0	1	1	1	1	1	1	0	0	0	1	1	1	1	0	0	10
3867_2B_19	1	1	1	1	1	1	1	0	0	0	0	0	0	0	0	1	8
3964_1b_18	0	0	0	0	1	0	0	0	0	0	0	0	0	0	0	0	1
3976A_19	0	0	0	0	1	0	0	0	0	0	0	0	0	1	0	0	2
4076_2B_19	0	0	0	0	1	0	0	0	0	0	1	0	0	1	0	0	3
4235_19	0	0	0	0	0	0	0	0	0	0	0	0	0	1	0	0	1
4278a_18	0	0	0	0	1	0	0	0	0	0	0	0	0	1	0	0	2
4310A_19	1	0	1	1	1	0	0	0	0	0	0	0	0	1	0	1	6
4311A_19	0	0	0	0	1	0	0	0	0	0	0	0	0	1	0	0	2
4393A_19	0	0	0	0	1	0	0	0	0	0	0	0	0	0	0	0	1
4431_A_19	1	0	0	0	1	0	0	0	0	0	1	1	1	0	0	1	6
4442_18	0	0	0	0	1	0	0	0	0	0	0	0	0	1	0	1	3
4445a_18	0	0	0	0	1	0	0	0	0	0	0	0	0	0	0	0	1
4461b_18	1	1	0	1	1	1	1	1	0	0	0	0	0	0	0	0	7
4489A_18	1	1	0	1	1	1	1	1	0	0	1	0	0	0	0	0	8
4499A_19	1	1	1	1	1	1	1	0	0	0	1	0	0	0	0	1	9
4512a_18	0	0	0	0	1	0	0	0	0	0	0	0	0	0	0	0	1
4514A_18	0	0	0	0	1	0	0	0	0	0	0	0	0	0	0	0	1
4529A_18	1	1	1	1	1	1	1	0	0	0	0	0	0	1	1	1	10
4545_18	0	0	0	0	1	0	0	0	0	0	0	0	0	0	0	0	1
4600_B1_19	0	0	0	0	1	0	0	0	0	0	0	0	0	0	0	0	1
4601A_19	0	0	0	0	1	0	0	0	0	0	0	0	0	1	0	0	2
4638_d1_18	0	0	0	0	0	0	0	0	0	0	0	0	0	0	0	0	0
4664_A_19	1	0	0	0	1	0	0	0	0	0	0	0	0	0	0	0	2
4679A_18	1	1	0	1	1	1	1	1	0	0	1	0	0	0	0	1	9
4683a_18	1	1	0	1	1	1	1	1	0	0	1	1	1	0	0	0	10
4839_B_19	0	1	1	1	1	1	1	0	0	0	0	0	0	0	0	1	7
4910e_18	1	1	0	1	1	1	1	1	0	0	1	0	0	1	0	1	10
4947a_18	0	0	0	0	0	0	0	0	0	0	0	0	0	0	0	1	1
4969a_18	0	0	0	0	1	0	0	0	0	0	0	0	0	0	0	1	2
4970b_18	0	0	0	0	1	0	0	0	0	0	0	0	0	0	0	0	1
5009d_18	0	0	0	0	1	0	0	0	0	0	0	0	0	1	0	1	3
5014a_18	1	1	0	1	1	1	1	1	0	0	0	0	0	0	0	1	8
5015b_18	1	1	0	1	1	1	1	1	0	0	0	0	0	0	0	1	8
5019a_18	0	0	0	0	1	0	0	0	0	0	0	0	0	1	0	0	2
5097a_18	0	0	0	0	1	0	0	0	0	0	0	0	0	0	0	0	1
5156a_18	0	0	0	0	1	0	0	0	0	0	0	0	0	0	0	0	1
5268a_18	0	0	0	0	1	0	0	0	0	0	0	0	0	0	0	1	2
5271a_18	0	0	0	0	1	0	0	0	0	0	0	0	0	0	0	0	1
5294a_18	0	0	0	0	1	0	0	0	0	0	0	0	0	0	0	0	1
5327c_18	0	1	1	1	1	1	1	0	0	0	0	0	0	0	0	0	6
5387_1a_18	1	0	0	0	1	0	0	0	0	0	0	0	0	0	0	0	2
5409d_18	0	0	0	0	1	0	0	0	0	0	0	0	0	0	0	1	2
5414a_18	0	0	0	0	1	0	0	0	0	0	0	0	0	0	0	0	1
5522a_18	1	1	0	1	1	1	1	1	0	0	1	0	0	1	0	1	10
5557_2b_18	1	0	0	0	1	0	0	0	0	0	1	0	0	0	0	0	3
5590b_18	0	0	0	0	1	0	0	0	0	1	0	0	0	1	0	0	3
5595b_18	0	1	0	1	1	1	1	1	0	0	1	0	0	0	0	1	8
5630b_18	0	0	0	0	1	0	0	0	0	0	0	0	0	0	0	0	1
5656a_18	0	0	0	0	1	0	0	0	0	0	0	0	0	0	0	0	1
5731_1a_18	0	0	0	0	1	0	0	0	0	0	0	0	0	0	0	1	2
5771a_18	0	1	0	1	1	1	1	0	0	0	1	0	0	0	0	1	7
5834e_18	0	0	0	0	1	0	0	0	0	0	0	0	0	0	0	1	2
5931h_18	0	0	0	0	1	0	0	0	0	0	0	0	0	1	0	0	2
5992_1a_18	0	0	0	0	1	0	0	0	0	0	0	0	0	1	0	0	2
6014b_18	0	0	0	0	1	0	0	0	0	0	0	0	0	0	0	0	1
6040f_18	0	0	0	0	1	0	0	0	0	0	0	0	0	0	0	1	2
6042a_18	0	0	0	0	1	0	0	0	0	0	0	0	0	0	0	0	1
6082g_18	1	0	0	0	1	0	0	0	0	0	1	0	0	0	0	1	4
6208d_18	0	0	0	0	1	0	0	0	0	0	0	0	0	0	0	0	1
6215a_18	1	1	0	0	1	1	1	1	0	0	1	0	0	0	0	1	8
6292c_18	1	1	0	0	1	1	1	1	0	0	1	0	0	0	0	1	8
62A_19	0	0	0	0	1	0	0	0	0	0	0	0	0	0	0	1	2
6333d_18	0	0	0	0	1	0	0	0	0	1	0	0	0	0	0	1	3
63A_19	1	0	0	0	1	0	0	0	0	0	1	0	0	0	0	1	4
6404a_18	0	0	0	0	1	0	0	0	0	0	0	0	0	0	0	1	2
6405a_18	0	0	0	0	0	0	0	0	0	0	0	0	0	1	0	0	1
6463d_18	0	0	0	0	1	0	0	0	0	0	0	0	0	0	0	0	1
6501_1a_18	1	0	0	0	1	0	0	0	0	0	0	0	0	0	0	0	2
6604b_18	1	1	0	1	1	1	1	1	0	0	1	0	0	0	0	1	9
6712a_18	0	0	0	0	1	0	0	0	0	0	0	0	0	0	0	1	2
6814c_18	0	0	0	0	1	0	0	0	0	0	0	0	0	0	0	0	1
6858D_18	0	0	0	0	1	0	0	0	0	0	0	0	0	1	0	1	3
6908A_18	1	1	1	1	1	1	1	0	0	0	1	0	0	0	0	1	9
690B_18	1	1	0	1	1	1	1	1	0	0	0	0	0	1	0	1	9
7154a_18	0	0	0	0	1	0	0	0	0	0	0	0	0	0	0	1	2
7160a_18	0	0	0	0	1	0	0	0	0	0	0	0	0	0	0	0	1
7387A_17	1	1	1	1	1	1	1	1	0	0	1	0	0	0	0	1	10
7404f_18	1	1	1	1	1	1	1	0	0	0	0	0	0	1	0	1	9
7464E_17	0	0	0	0	1	0	0	0	0	0	0	0	0	0	0	0	1
7523B_17	0	0	0	0	1	0	0	0	0	0	0	0	0	0	0	1	2
7562A_17	0	1	1	1	1	1	1	0	0	0	0	0	0	0	0	0	6
7568a_18	1	1	0	1	1	1	1	1	0	0	1	0	0	0	0	1	9
7680_17	1	1	0	1	1	1	1	1	0	0	1	0	0	1	0	1	10
7775A_17	0	0	0	0	1	0	0	0	0	0	0	0	0	1	0	0	2
7776G_17	1	1	1	1	1	1	1	0	0	0	1	0	0	0	0	1	9
7778_18	1	1	1	1	1	1	1	1	0	0	0	0	0	0	0	1	9
7783b_18	1	1	1	1	1	1	1	1	0	0	0	0	0	1	0	1	10
7901A_18	0	0	0	0	1	0	0	0	0	0	1	0	0	1	1	0	4
8004c_18	0	0	0	0	1	0	0	1	0	0	0	0	0	0	0	0	2
8049B_17	0	0	0	0	1	0	0	0	0	0	0	0	0	1	0	1	3
8050A_17	0	0	0	0	1	0	0	0	0	0	0	0	0	1	0	1	3
8154_17	1	1	1	1	1	1	1	0	0	0	0	0	0	1	0	1	9
8310_17	0	0	0	0	0	0	0	0	1	0	0	0	0	1	0	0	2
8349B_17	0	0	0	0	1	0	0	0	0	0	0	0	0	1	0	1	3
8351_17	0	0	0	0	1	0	0	0	0	0	0	0	0	0	0	0	1
8352A_17	0	0	0	0	1	0	0	0	0	0	0	0	0	1	0	0	2
8388E_17	0	0	0	0	1	0	0	0	0	0	0	0	0	0	0	1	2
8389D_17	0	0	0	0	0	0	0	0	0	0	0	0	0	0	0	0	0
8391A_17	1	0	0	0	1	0	0	1	0	0	1	0	0	0	0	1	5
8498A_17	0	0	0	0	0	0	0	0	0	0	0	0	0	0	0	0	0
8508A_17	0	0	0	0	1	0	0	0	0	0	0	0	0	0	0	1	2
8633_1B_17	1	1	0	1	1	1	1	1	0	0	1	0	0	0	0	1	9
8637_1A_17	1	1	0	1	1	1	1	1	0	0	1	0	0	0	0	1	9
8655A_17	0	0	0	0	0	0	0	0	0	0	0	0	0	0	0	0	0
8715B_17	1	0	0	0	1	0	0	0	0	0	0	0	0	0	0	1	3
8720_A_17	0	1	0	1	1	1	1	1	0	0	0	0	0	1	0	0	7
8724A_17	0	0	0	0	1	0	0	0	0	0	0	0	0	1	0	1	3
8796B_17	0	0	0	0	0	0	0	0	0	0	0	0	0	1	0	0	1
8978A_17	0	0	0	0	0	0	0	0	0	0	0	0	0	0	0	1	1
93A_19	1	1	1	1	1	1	1	0	0	0	0	0	0	1	0	1	9
9456A_17	0	0	0	0	1	0	0	0	0	0	0	0	0	1	0	0	2
9472a_17	0	0	0	0	1	0	0	0	0	0	0	0	0	1	0	1	3
94A_19	1	1	0	1	1	1	1	1	0	0	1	0	0	0	0	1	9
9583A_17	1	1	1	1	1	1	1	1	0	0	1	1	1	0	0	1	12
Total number:	53	48	19	46	146	48	48	35	1	2	40	4	4	56	2	79

## Sheet: Table_S7
Table S7. Annotations for genes with known functions found in the large co642 circulating cluster from Figure 3A
Gene	Non-unique Gene name	Annotation
aacAaphD_1...aacAaphD...aacAaphD_2	aacA-aphD_1;;aacA-aphD;aacA-aphD_2	Bifunctional AAC/APH;IS1595 family transposase ISCco2
aadK	;aadK	hypothetical protein;Aminoglycoside 6-adenylyltransferase
albA_3...albA_2...albA_1...albA	albA_3;;albA_2;albA_1;albA	Antilisterial bacteriocin subtilosin biosynthesis protein AlbA;hypothetical protein
albC	albC	Putative ABC transporter ATP-binding protein AlbC
albD	;albD	hypothetical protein;Antilisterial bacteriocin subtilosin biosynthesis protein AlbD
albE	albE;	Antilisterial bacteriocin subtilosin biosynthesis protein AlbE;hypothetical protein
aphA_2...aphA_1...aphA	aphA_2;aphA_1;;aphA	Aminoglycoside 3'-phosphotransferase;hypothetical protein
aplIM	aplIM	Modification methylase AplI
appA_1	appA_1;	Oligopeptide-binding protein AppA;hypothetical protein
appA_1...appA_2	;appA_1;appA_2	hypothetical protein;Oligopeptide-binding protein AppA
argS_1	argS_1	Arginine--tRNA ligase
arsB_1...arsB_2	arsB_1;arsB_2	Arsenical pump membrane protein
arsC_1...arsC_2	arsC_1;arsC_2	Arsenate reductase
atl_2	;atl_2	hypothetical protein;Bifunctional autolysin
bca	;bca	hypothetical protein;C protein alpha-antigen
bca...pls	;bca;pls	hypothetical protein;C protein alpha-antigen;Surface protein
bcgIA	;bcgIA	hypothetical protein;Restriction enzyme BgcI subunit alpha
bglK...nagC	bglK;nagC	Beta-glucoside kinase;N-acetylglucosamine repressor
bin3	bin3;	Putative transposon Tn552 DNA-invertase bin3;hypothetical protein
blaI_2...blaI_1	blaI_2;blaI_1	Penicillinase repressor
blaR1_1...blaR1_2...blaR12...blaR1	blaR1_1;blaR1_2;blaR1-2;blaR1	Regulatory protein BlaR1;beta-lactam sensor/signal transducer BlaR1
blaZ_2...blaZ_1...blaZ	blaZ_2;blaZ_1;blaZ	Beta-lactamase
btuD_2	btuD_2	Vitamin B12 import ATP-binding protein BtuD
btuD_7...btuD_1	;btuD_7;btuD_1	hypothetical protein;Vitamin B12 import ATP-binding protein BtuD
cas1...cas1_2	cas1;cas1_2	CRISPR-associated endonuclease Cas1
cas2_2	cas2_2	CRISPR-associated endoribonuclease Cas2
cas6_2	cas6_2	CRISPR-associated endoribonuclease Cas6
cat_2...cat_1...cat	cat_2;cat_1;cat	Chloramphenicol acetyltransferase
clpP_1...clpP_2	clpP_1;clpP_2	ATP-dependent Clp protease proteolytic subunit
clpP_2	clpP_2	ATP-dependent Clp protease proteolytic subunit
clpP_2...clpP_3	clpP_2;clpP_3	ATP-dependent Clp protease proteolytic subunit
clpX_2...clpC_2	;clpX_2;clpC_2	hypothetical protein;ATP-dependent Clp protease ATP-binding subunit ClpX;ATP-dependent Clp protease ATP-binding subunit ClpC
comGA	comGA	ComG operon protein 1
copA_2...cadA_2	;copA_2;cadA_2	hypothetical protein;Copper-exporting P-type ATPase;Cadmium-transporting ATPase
copB_1...copB_2	copB_1;copB_2	Copper-exporting P-type ATPase B
copZ_2	;copZ_2	hypothetical protein;Copper chaperone CopZ
COQ5	;COQ5	hypothetical protein;2-methoxy-6-polyprenyl-14-benzoquinol methylase mitochondrial
csm2...csm2_2	csm2;csm2_2	CRISPR system Cms protein Csm2
csm3_2	csm3_2	CRISPR system Cms endoribonuclease Csm3
csm4...csm4_2	csm4;csm4_2	CRISPR system Cms protein Csm4
csm5_2	csm5_2	CRISPR system Cms protein Csm5
csm6_2	csm6_2	CRISPR system endoribonuclease Csm6
cysH	cysH	Phosphoadenosine phosphosulfate reductase
dnaB_2...dnaC_1	;dnaB_2;dnaC_1	hypothetical protein;Replicative DNA helicase
dppC	dppC	Dipeptide transport system permease protein DppC
dps1	dps1	DNA protection during starvation protein 1
dut_1...dut...dut_2	dut_1;dut;dut_2;	Deoxyuridine 5'-triphosphate nucleotidohydrolase;hypothetical protein
dut...dut_1...dut_2...dut_3	dut;dut_1;dut_2;dut_3	Deoxyuridine 5'-triphosphate nucleotidohydrolase
entC3	entC3	Enterotoxin type C-3
entE...entA	entE;entA	Enterotoxin type E;Enterotoxin type A
erm	;erm	hypothetical protein;rRNA adenine N-6-methyltransferase
expZ_1	;expZ_1	hypothetical protein;Nucleotide-binding protein ExpZ
fbpC2	fbpC2	Fe(3+) ions import ATP-binding protein FbpC 2
fixK	fixK;	Nitrogen fixation regulation protein FixK;hypothetical protein;Cyclic AMP receptor protein
fnr	;fnr	hypothetical protein;Anaerobic regulatory protein
folE	folE	GTP cyclohydrolase 1
gloB_1	gloB_1	Hydroxyacylglutathione hydrolase
glpE_1	;glpE_1	hypothetical protein;Thiosulfate sulfurtransferase GlpE
glpE_2	glpE_2	Thiosulfate sulfurtransferase GlpE
glpT_2	glpT_2	Glycerol-3-phosphate transporter
gsiC_1	gsiC_1	Glutathione transport system permease protein GsiC
gsiC_2	gsiC_2	Glutathione transport system permease protein GsiC
gtfA_5...gtfA_4...gtfA_3	gtfA_5;gtfA_4;gtfA_3	UDP-N-acetylglucosamine--peptide N-acetylglucosaminyltransferase GtfA subunit
gtfB_2	gtfB_2	UDP-N-acetylglucosamine--peptide N-acetylglucosaminyltransferase stabilizing protein GtfB
helD	helD;	DNA helicase IV;hypothetical protein
hhaIM_1...hhaIM...dut	;hhaIM_1;hhaIM;dut	hypothetical protein;Modification methylase HhaI;Deoxyuridine 5'-triphosphate nucleotidohydrolase
hin_1	;hin_1	hypothetical protein;DNA-invertase hin
hin_2...hin_1	;hin_2;hin_1	hypothetical protein;DNA-invertase hin
hin_3...hin_1	hin_3;hin_1	DNA-invertase hin
hpaIIM	hpaIIM	Modification methylase HpaII
hsdM	hsdM;	Type I restriction enzyme EcoKI M protein;hypothetical protein
htpX_2...htpX_1	htpX_2;;htpX_1	Protease HtpX;hypothetical protein
idi	idi	Isopentenyl-diphosphate Delta-isomerase
insK	;insK	IS3 family transposase ISHahy5;Putative transposase InsK for insertion sequence element IS150;IS3 family transposase ISCce3
insK_3	;insK_3	IS3 family transposase ISCce3;IS3 family transposase ISHahy5;Putative transposase InsK for insertion sequence element IS150;hypothetical protein
IntTn	;Int-Tn	hypothetical protein;Transposase from transposon Tn916
IntTn_1...IntTn_2...IntTn	Int-Tn_1;Int-Tn_2;Int-Tn	Transposase from transposon Tn916
iolA	iolA	Malonate-semialdehyde dehydrogenase
iolB	iolB	5-deoxy-glucuronate isomerase
iolC	iolC	5-dehydro-2-deoxygluconokinase
iolD	iolD	3D-(35/4)-trihydroxycyclohexane-12-dione hydrolase
iolE	iolE	Inosose dehydratase
iolG	iolG	Myo-inositol 2-dehydrogenase
iolJ	iolJ	6-phospho-5-dehydro-2-deoxy-D-gluconate aldolase
iolX	iolX	scyllo-inositol 2-dehydrogenase (NAD(+))
lacR_1...glcR	lacR_1;glcR	Lactose phosphotransferase system repressor;HTH-type transcriptional repressor GlcR
lagD_1...lagD_2...lagD_3...lagD	lagD_1;;lagD_2;lagD_3;lagD	Lactococcin-G-processing and transport ATP-binding protein LagD;hypothetical protein
lexA_2	lexA_2	LexA repressor
lexA_2...lexA_1	lexA_2;lexA_1	LexA repressor
lexA_2...lexA_1...lexA_3	lexA_2;lexA_1;lexA_3	LexA repressor
lexA_3...lexA_2...lexA_1	lexA_3;lexA_2;;lexA_1	LexA repressor;hypothetical protein
ltrA_1...ltrA_3...ltrA	ltrA_1;;ltrA_3;ltrA	Group II intron-encoded protein LtrA;hypothetical protein
lysA_2...nspC...sbnH_1	;lysA_2;nspC;sbnH_1	hypothetical protein;Diaminopimelate decarboxylase;Carboxynorspermidine/carboxyspermidine decarboxylase;2-[(L-alanin-3-ylcarbamoyl)methyl]-2-hydroxybutanedioate decarboxylase
lytO_1...lytO	;lytO_1;lytO	hypothetical protein;putative autolysin LytO;Glycyl-glycine endopeptidase ALE-1
lytO_3...lytO_2	;lytO_3;lytO_2	hypothetical protein;Glycyl-glycine endopeptidase ALE-1;putative autolysin LytO
mboIIM...yhdJ	;mboIIM;yhdJ	hypothetical protein;Modification methylase MboII;DNA adenine methyltransferase YhdJ
mdrP_3...mdrP_2	;mdrP_3;mdrP_2	hypothetical protein;Na(+) Li(+) K(+)/H(+) antiporter
mecA_2	mecA_2	PBP2a family beta-lactam-resistant peptidoglycan transpeptidase MecA
mecI	mecI	Methicillin resistance regulatory protein MecI
mecR1	mecR1	Methicillin resistance mecR1 protein;beta-lactam sensor/signal transducer MecR1
merA	merA	Mercuric reductase
merR1	merR1	Mercuric resistance operon regulatory protein
mnhC1_1	mnhC1_1	Na(+)/H(+) antiporter subunit C1
moaA_3	moaA_3	GTP 3'8-cyclase
mrpA	mrpA	Na(+)/H(+) antiporter subunit A
mrpD	mrpD	Na(+)/H(+) antiporter subunit D
mrpE	mrpE	Na(+)/H(+) antiporter subunit E
mrpF	mrpF	Na(+)/H(+) antiporter subunit F
murF_2	murF_2;	UDP-N-acetylmuramoyl-tripeptide--D-alanyl-D-alanine ligase;hypothetical protein
mvaS	mvaS;	Hydroxymethylglutaryl-CoA synthase;hypothetical protein
nanB_1...nanB_2...nanB	nanB_1;;nanB_2;nanB	Sialidase B;hypothetical protein
natA	;natA	hypothetical protein;ABC transporter ATP-binding protein NatA
nupC_2	nupC_2	Nucleoside permease NupC
oppD_2	oppD_2	Oligopeptide transport ATP-binding protein OppD
oppD_4...oppD_2...oppD_3	oppD_4;oppD_2;oppD_3	Oligopeptide transport ATP-binding protein OppD
oppF_2...oppF_3...oppF_1	oppF_2;oppF_3;;oppF_1	Oligopeptide transport ATP-binding protein OppF;hypothetical protein
oppF_3...oppF_2...btuD_6...btuD_8...btuD_7	oppF_3;oppF_2;btuD_6;;btuD_8;btuD_7	Oligopeptide transport ATP-binding protein OppF;Vitamin B12 import ATP-binding protein BtuD;hypothetical protein
pgl	;pgl	Hydrazine synthase subunit beta;6-phosphogluconolactonase;hypothetical protein
pinR	pinR	Serine recombinase PinR
pqqE...mftC	pqqE;mftC;	PqqA peptide cyclase;Putative mycofactocin radical SAM maturase MftC;hypothetical protein
prkC_2...pknD	prkC_2;;pknD	Serine/threonine-protein kinase PrkC;hypothetical protein;Serine/threonine-protein kinase PknD
prmC_1	;prmC_1	putative type I restriction enzymeP M protein;Release factor glutamine methyltransferase
psuG	psuG	Pseudouridine-5'-phosphate glycosidase
psuK	psuK	Pseudouridine kinase
queC_2...queC_1	queC_2;queC_1	7-cyano-7-deazaguanine synthase
queD_2	queD_2	6-carboxy-5678-tetrahydropterin synthase
queE_3...queE_2...queE_1	queE_3;queE_2;queE_1	7-carboxy-7-deazaguanine synthase
recB	recB	RecBCD enzyme subunit RecB
recF_2	recF_2;	DNA replication and repair protein RecF;hypothetical protein
recU_2	recU_2	Holliday junction resolvase RecU
rep_1...rep	rep_1;;rep	ATP-dependent DNA helicase Rep;hypothetical protein
[truncated: 56 more rows]

## Sheet: Table_S8
Table S8. Annotations for genes with known functions co-circulating with the 645 mecA gene from Figure 3B.
[truncated: 19 more rows]

[truncated: 2 more sheets: Table_S9, Table_S10]
